# Supplementary material for: Interprofessional perceptions of emotional, social, and ethical effects of multidrug-resistant organisms: A qualitative study
Source: PLoS One. 2021 Feb 22;16(2):e0246820. doi: 10.1371/journal.pone.0246820 (PMC7899372; doi:10.1371/journal.pone.0246820)
Supplement: S1 Data — (XLSX) [file pone.0246820.s001.xlsx]

## Sheet:  Angst (Fear)
"MRE ERZEUGT ANGST"	Es ist schwer, Informationen über MRE zu vermitteln so dass Angst entsteht	MRE wird verschuldet herbeigeführt und verbreitet und somit besteht Angst vor Schuldzuweisung	Die sicherheitsgebende Informationsdichte über MRE ist ungleichmäßig verteilt	MRE sind unkontrollierbar und erzeugen Ohnmacht	MRE sind bereits Teil des Alltags geworden	Unwissen & Fehlinformationen schüren die Angst um MRE	MRE führt zu Aussätzigkeit	MRE bedeutet eine Prognoseverschlechterung	MRE ist eine lebens- und gesellschafts-bedrohliche Seuche	FURCHT (Kurzzeitig, gegenwärtig, spezifsch, erzeugt sofort Vermeiden)	ANGST (langfristig, zukunftsorientiert, diffus, erzeugt hohe Vorsicht)	ETHIK: MRE interagiert mit der Patientenautonomie	ETHIK: MRE interagiert mit dem Wohlergehen von Patienten	ETHIK: MRE beeinflusst die gerechte Verteilung von Ressourcen (Gerechtigkeit)	ETHIK: MRE beeinflusst die Fürsorge für Patienten	SYSTEMISCH: MRE beeflusst den Kontext von Familien (Familienhintergrund, Ethnie, Religion, Soziale Klasse)	SYSTEMISCH: MRE beeflusst das externe Umfeld von Familien (Freunde, Verwandte)	SYSTEMISCH: MRE beeinflusst das interne Umfeld von Familien (Rang,Grenzen, Subsysteme, Gender, Sexuelle Orientierung)	SYSTEMISCH: MRE beeinflusst instrumentelle Funktionen von Familien (Alltägliche Aktivitäten)	SYSTEMISCH: MRE beeinflusst die expressive Funktion von Familien (Kommunikation, Problem-lösen, Rollen, Werte, Glauben, Allianzen und Koalitionen)	SYSTEMISCH: MRE beeflussen die Entwicklung von Familien (z.B. Aufgaben)	bangen	nervös	ängstlich	grauen	verzweifeln	panik	horror	terror	Unwissen bei Fachpersonal	Unwissen bei Laien	Mangelnder Informationstransfer	Ressourcenmangel bei Personal	MRE belastet zusätzlich zur Grunddiagnose	MRE wird überbewertet	MRE wird unterbewertet	Überbewertung für zur Über-Isolierung und Panik	Unterbewertung führt zu Disziplinproblemen und Verbreitung	Dem Personal fehlen Techniken der Informationsvermittlung	Es existieren Inkonsistenzen zwischen den Informationen über MRE (innerhalb des Personals)	Es existieren Inkonsistenzen zwischen den Informationen über MRE (global)
MDRO induces fear	Difficulty to provide information	Fear concerning to be responsible	Lack of information	Helplessness towards MDROs	MDROs are part of everyday life	Failing knowledge produces fear	Separation and social isolation	Deterioration of prognoses	MDROs & Media: epidemic threat	Fear (short-term, present, specivic)	anxiety (long-term, futur-orientated, diffuse)	Ethics: Autonomy	Ethics Non-Malevolence	Ethics Justice	Ethics Benevolence	context	external	internal	instrumental	expressive	developmental	trepidation	nervousness	anxiety	dread	desperation	panic	horror	terror	lack of professional Knowledge	lack of lay knowledge	lack of information transfer	lack of ressources	MDRO aggravetes primary diagnose	MDRO is overrated	MDRO is underated	Overrating is followed by isolation and panic	Underrating is followed by maldiscipline	lack of techniques of information transfer	inconsistent information about MDRO (within staff)	inconsistent information about MDRO (globally)
Ja, bei multimorbiden Patienten und Mitarbietern, wenn man weiß, dass es sich um eine lebensbedrohliche Erkrankung handelt	1	1	2	3	1	2		3	3	2	3	1	2		1		1	1	1	1	1			1		2							1	2
Stigmatisierung		2	2	1	2	3	4	1	1	3		2	1		2		2	1	2	1	1					1	2	1	1	1	2	1			1		1		1	1	2
Langer Behandlungsverlauf	1		1	3	1	1		2	1	1	3	1	2		1		1	1	1	1	1	1		1	1	1	1					1	1	2
Vorwürfe	2	4	2	3		2	1	1	2	2	3	2	2		1		1	1	1	1		1		1	1	1	1				1	1	1	1	1		1		1	1	1
Ja, Patienten denken, dass sie durch den Aufenthalt im Krankenhaus direkt MRE gefährdet sind	3	2	4	4	2	4		1	2	1	3	2	2	1	1		1	1	1			1	1	1	1			1			2	1							1		2
Isolation	1	1	1	2		2	4		1	3	2	2	1	1	2		2	1	2		1	1		1	1	1		1				1	1	2	1		1			1
Ansteckung	2	4	2	2		2	2	1	1	3	3	1	1		1		1	1	1			1		1	1		2	1	1	2	1			1	1	1	1	1		1	1
Tod	1	1	3	3	1	1		4	3	1	3		2			1	2	2	1	1	1	1		1	1	1		1			1			1		1		1
Bei Patient sicher: ist das jetzt ein Krankenhauskeim?	2	3	3	1	1	3		1		1	1	2	1		2		1	2	2				1		1						1	2		2					1		1
Hygienefachleuteà übertriebene unpraktikable Maßnahmen	1		2		3					1	1	2	1	1	2								1									2	1		1	1	1	1		2
Stimmt teilweise: Pat ja à Tod im schlimmsten Fall, Pflege: z.T. leichtfertiger Umgang	2	2	3	1	1	2		2	1	1	2	2	1	1	2		1	1	1	2	1							1		1	1	1	1			2		2		1	1
Angst vor Ansteckung	2	3	3	3		2	1	1	1	2	3	1	2		1		1	2	2			1	1	1	1		2	1	1	1	1	1		2	1	1	1	1	1	1	1
Berührungsängste	1	1	1	2		2	2		2	2	2	2	2	1	2	1	2	2	2	1	1	1	2	2	1					1	1	1		2	2		2			1	1
Wenn Umgang damit selten	1		3	1	1	1	1		1	1	1											1	2	1	1		1	1	1	1		1		1	2	1	2	1	1	1
Ja, v.a. je größer das Informationsdefizit, desto größer die Angst	3		4	1		3	1		1	2	2	1			1		2	2	1	2	2	1	1	2	1		1	1	1	1	2	2		2	1		1		1	1	1
Meine Angehörigen werden schlecht versorgt	1	3	2	1	1	1	3	1		2	2		2	1	2	1	2	1		1		2		1	1	1								2
Pflege à Sorge	2	1	2	2	2	1	1	1	1		2	1	2	1	2		2	1				1	2	1	1					1				1						2
Angst bei Pat. und Angehörigen	1	2	3	2	2	2	1	2	1	2	3		2	1	2		2	2	2	2	2	1	1	2	1	2	1	1	1	1	1	1		1	1		1		1		2
Unsicherheit	2		4	3		2		2	1		4		1	1			1	1	1			1	1	2	1		1			2	2	1		2	1	1	1	1		2
Aussatz	1	3	2	2		2	4	2	1	2	1	1	2	1	2		2	1	1	1			1			1	1			1	1	1	1	2					1	1	1
Arbeitsaufwand erhöht					2		2							1	2		1						1										2	2	1	1	1	1
Kittel und Mundschutz			1		3		2			1	1	1			2		1					1		2	1		1	1	1	1	1		2	2	1	1	1	1	1
Schlechtere Versorgung (weniger of im Zimmer, letzter OP-Punkt)		3	1	1	2	1	3	2		1	2		2	1	2		1				1	2		1	1	1				1			2	2						1
Pflegekraft: mehrarbeit					2		2	1			1		1	2	2		1									1							2	2
Arzt: Bettensperrung				1	3		1	1		1				2			1						2							1										1
Patient: eingesperrt im Zimmer	1	2	1	3		2	4	1	1	3	2	2	2		2		2	1	2	1	2	1	1	1	2	1				1		1	1	2					1	1
Angehörige: Hygieneskandal	1	4	3	1	1	2		1	2	1	3	1	2			1	2	1	1	1		1		1	1		2	1	1		2	1		1	1		1		1		1
Schlechtere Versorgung	1	3	2	1	1	1	3	3		2	2		2		2		2	1				1		1	1	1	1			1			2	2						1
Was mache ich, wenn mein Angehöriger nach Hause kommt?	3		3	2		3	1		2	1	3	2	2		2	1	2	2	2	2	2	1	1	1	1	2	1	2	1	1	2	1		2					1	1	1
Kinder in der Familie	2		1	2	1	2	1		2	1	3	1				1	1	2	1	1	1	1		1	1		1	2	1	1	2	1		1	1		1		1	1	1
Bei Klinikpersonal: Angst vor Ausbreitung und sich selbst anzustecken	1		4	2	1	2	1		1	1	4		2	1	1		1					1		2	1		2	1	1	1		1		1	1		1		1	2
Bei Patienten, wenn sie Wunden haben (Angst vor MRE-Infektion)		1	2	2		2	1	2		2	2	1	2		1		1	1	1			1		2	1						1				1		1				1
„Fällt jetzt mein Bein ab?“	2		3	2		4	2	3	2	1	2	1	2		1		2	1	1		1	1		1	1	1	1				2	2			1		1				1
Alle beteiligte, Angst auch bei Angehörigen	2		3	1	1	3	1	1	1	2	2	1	2		2	1	1	2	1	1	1	1		1	2		1	1	1	1	2	1		1	1		1			1	1
Führt evtl zu schlechteren Versorgung	1		2	1	1	1	2	3		2	1	1	2		1		2	1	1			1		2	1					1		1	1	2	1		1			1
Pat schlechter betreut	1	2	2	1	1	1	2	3		2	2	1	2		1		2	1				1		2	1	1				1		1	1	2						1
Zahlen belegen dies!		1	2		2	1		2	1		2		1		2		2	1		1			1											1
Nur teilweise zustimmung, Aufwieglung durch falsche Presse, Umgang nervig, z.T. leichtfertiger Umgang, Hygiene durch unpraktikable Maßnahmen Position verschlechtert	1	2	3			2			1		1													1							1				1		1			1	1
Pflege nicht Angst, eher genervt und gereizt, Angst bei Pat und Angehörigen			1			2	1		1		1	1			1		2	2	1					1									1	1	1	1	1	1		1	1
Patienten verstehen es gar nicht	3	1	4	2		3			1	3	1	2	1		1	1	1	1	1	2		1	2	1	1	1	1	1	1		2	2	1	1	1	1	1	1	1		1
ärztlicherseits vor Bettenschließungen				1	2					2				2									2			1				1
Pat stigmatisiert	1	2	2	2	1	2	3		1	2	2	2	1		2		2	1	1	1	1	1		1	1	2	1	1	1	1	2	2		1	1		1		1		2
Angst schon wieder relativiert, früher MRSA EZ-Iso, inzwischen Differnezierung , z.T. nur Bettenisolierung und nur z.T. EZ-Iso	1				3							1	1				1						1													1		1	1
Angst nicht					2																		1
Angst wird schon wieder relativiert	2		1		3	1								1									1
Killer-Klebsielle in der Klinik, ängstlich behaftet, selbst	1	1	2	1	1	2		2	1	1	3		2		2		1					1		2	1		1	1	1	2		2								1	1
Angst, selbst Verursacher oder Überträger zu sein	1	3	3	3		2	1		2	1	2		1		1	1	1	2			1	1		2	1	1				1	1	1		2	2		2			1	1
Man möchte es wissen, wenn jemand etwas hat	1	1	1	1	1	3	1			1	1	2			1		2	2	1	1			2									1
Angst eher, wenn der Umgang mit dem Keim selten ist	2		3			1	1			3	1				2							1		2	1		1	1	1	1		1			1		1			1
Je besser man informiert ist, desto besser kann man sich schützen	2		2		1	2									1		1	1	1				1									1	1	1
Offene multiresistente TBC macht Angst, da schlecht therapierbar	1		3	4		2	1	13	3	1	3	1	2		1				1			1		1	2	1	2	1	1	2	1	1	1	1						1	1
Pat nicht informiert, macht eher Angst, ihn nach Hause zu entlassen	2		3	3	1	3	1		0		3	2	2		2	1	1	2	2	2	2	1		1	2	1				1	1	2	1	1	1		1		1	1
Angst vor Ansteckung	1	3	2	1		2	2	2		2	4	1	2		1		2	1	1			1		1	2		1	1	1	2	1	1		1	2		2			1	1
Was mache ich bloß mit den Angehörigen	3	2	2	1	1	3			1	3		1	1		2	1	2	2	2	1	1		1			2	1	1	1	1		1		1					2	1
Angst hat einen Altersunterschied (jüngere > ältere)			2	1		1		1		1		1	1		1		1																						1
Angst bei potentiell schwangeren Frauen		2	1	1	1	1		3	1	3	2	1	2		1	1	1	1				1		1	1		1	2	1	1	1	1		1	1		1		1	1	1
Eher Vorsicht als Angst			2	1	1	2		1		1	1	1	1		1		1											1
Angst etwas mit nach Hause mitzunehmen und etwas auf Kinder zu übertragen	1	1	2	2		1	1	1	1	1	3	1	2		2	1	2					1	1	1	1			1		1	1	1		2	1		1			1	1
Ich habe keine Angst					3																															1		1
Gespaltenes Verhältnis	1		2			2																	1
Man muss reflektieren, aber keine Angst	1		2		3	1																	1											1
Unsicherheit im Umgang mit Standards	2	1	4	1	2	3			1	1	2				2							1	2	1	1					2		1		1	1	1	1	1		2
Der Patient hat Angst zu sterben, weil es keine Therapie gibt	2		3	2		3	1	3	1	2	2	1	2				2	1	1	1	1	1		1	1	1	2	1	1		2	1		1							1
Isolierung	1	1	1	1	1	1	4			1	3	1	2		2		2	1	2			1		1	1	2				1	1	1	1	2						1	1
Angst, MRE weiterzugeben	1	2	3	2		1	2	1	1	1	4	1	2		2	1	1	2	2	1	1	1		2	1					1	2	1		1	1		1		1	1	1
Angst vor OPs		2	2	1		1		2	1	1	2	1	2		1		2	1		1		1	2	1	1						2	2		2	1		1				1
Fehlendes Wissen in den Medien	1		2	1		3	1	1	1		2		1	1	1	1						1		1	1			1			1	1		1	1		1			1	2
Schutzmaßnahmen					4		1			1	1	2	1		1		2	1	1			1	1	2	1		1	1	1	1	1		1	2	1	1	1	1	1	1	1
Angst erzeugt durch Presse und TV	1		3	1	1	2	1	1	3	1	4		1	1	1	1	1					1		1	1	1	1	1	1	1	1	1		1	1		1				2
Berührungsängste durch Familie und Freunde	2		3	3		3	4		1	2	2				2	1	2	1	2	1	1	1	1	2	1		1	1	1		1	1		1	1		1				2
Unverständnis, wie das heutzutage möglich ist	2	4	2			2	1				1		1	1		1	1								1						1	1		1	1		1		1	1	2
Bescher halten die Hygiene nicht ein	1	1	3		1	3					1		2		1		2	1	1	1		1		1	1	1					2	2	1			1		1	1		2
v.a. bei Mitarbietern (pflegekäfte),	1	1	2	1	1	1		1			2		2		1		2	1								1				2					1	2	1	2		1
Desinfektion und Mundspülungen			1		1	1				1			1		1																								1
Angst vor Ansteckung	1	2	3	2		2	3	2	1	2	3	1	2		2		2	2	1		1	1		1	1		1			2	2	1		1	1		1		1	1	2
Angst bei offener TBC	2	1	3	1		2	2	3	1	2	4	1	2		2		2	1	1			1		1	1		1	2	1	2	1	1		2	1		1			1	1
Angst MRE an andere Patienten weiterzugeben	1	2	2	2		1	2	1	1	2	3	1	1		1		1	1	1			1	1	1	1					1	1	1		2	1		1		1	1
Unsicherheit ob Materialien desinfizierbar sind (Physiotherapie)	1	1	3	1	1	3	1		1	1	3	1	1	1	1							1	1	1	1					1		1			1	1	1	1		1
Angst des Patienten vor Iso	1		1	1		1	4			2	3	2	2		2	1	2	2	1	1	1	1		2	1		1	1	1			1		2					1		1
Angst wegen der Therapiemöglichkeiten	1		2	1		2	2	1		1	3	2	2	1	2		1	1	1			1	1	2	1						1	1		2					1		1
Angst bei elektiven Eingriffen vor Keimen	1	1	2	2		1	1	1		1	3	1	2		1		2	2	1	1		1	2	1	1						1	1		1	1		1		1		1
Angst durch unbedachte Äußerungen („Ziemlich sterile OP“)	2	2	2	1		3	1			1	3	1	2		1		1	1	1			1	2	1	1					1		1	1	1					1		1
Angst erzeugt durch die Medien	2		3	1	1	2	1	1	3	1	3		2	1	2	1	1					1	1	1	1					1	2	2		1	1		1			1	2
Durch Unwissen	2		4	2		4	1		1	1	3	1	2	1	2		2	1	1	1		1		2	1	1	1	1	1	1	2	1		1	1	1	1	1	1	2	1
Angst vor Isolierungsmaßnahmen	1		1	1		1	4			3	2	2	1	1	1		2	1	2			1		1	2		1	1	1			1		2					1		1
Angst, schlechter behandelt zu werden	1	1	1	2		2	3	1	1	1	3	1	2		1		2	1	1			1	1	1	1	1						1	1	1					1		1
Genesung? Dauer? Isolierung	2		2	2		3	4	1	1	1	3	1	2		2	1	2	2	1	1	1	1	1	1	1	2						1		2	1	1	1	1	1		1
Ja, Panik durch Presse getriggert, daran zu sterben	2		3	3	1	3	1	1	4	2	3		2	1	1	1	1					1		1	1		2	1	1		1	2		1	1		1		1		2
Schuldzuweisung an KH (KH-Keim)	1	4	2	2		1		1		1	1	1	2		2		2	1		2					1						1	1		2	2		2		1		1
Angst, dass keine Therapie anschlägt	1		2	3		3	1	3	2	1	2		2	2	1	1						1		1	1	2						1		2					1		1
Angst vor Isolation	1		1	3		3	4		1	1	3	2	1		2		2	2	1		1	1		1	1	2						1		2					1		1
Angst vor dem Unbekannten	2		2	3		3	2		2	2	4	1	1		1		2	1	1			1		1	1	1	2	2	1		1	2	1	2	1		1		1		2
Oft im Vorfeld (Prämedikationsambulanz)	2		3	1	1		1	1			2			1			1					1	1	2	1						1	1	1						1		1
Am ehesten bei Wundheilungsstörungen		2			1			2		1	1	1	2				2		1							1					1			1
Und langem Verlauf („VAC Wechsel)		1	1		1			3		1	2	1	2				2		1			1		1	1	2								1
Angst in Bezug auf Angehörige (Anm: dass sie sich nicht anstecken)	2	1	3	3		3	1		2	1	3	1			2		2	2	1	1	2	1		1	1		1				1	1		1	1		1		1		2
Angst in Bezug auf Behandlungsdauer	1		1	2	1	1		3	1	1	3	1	2		1		2	1	1			1		2	1							1		2					1		1
Patient ja (komplikationen, längerer Aufenthalt, bis zum Tod)	2		3	3		3	2	4	2		3	1	2				2	2	1	1	2	1		1	1	2						1		2					1		1
Angehörige und Gesellschaft ebenso Heilungsverlauf verlängert	2		3	2		2	1	3	2		3	2	2	1	1	1	2	1	2	1	1					1					1	1		2	1		1			1	1
Angst,Dauerschaden zu erleiden	2	1	3	3		3	1	4	1	1	2	1	2				1	1	1			1		1	1	2					1	1		2							1
Angst, nicht mehr Heim zu können	2		2	3	1	3	2	3	2		3	2	2		1	1	1	2	2	1	1	1		1	1	1		1			1	1		2	1		1		1		1
Angst vor Ansteckung seitens Freunden und Personal	2	1	3	3		3	3		3	1	3	1			2		2	1	1	1	1	1		1	1		1			1	1	1		2	1		1		1	1	1
Pat hat Angst vor Verlauf und Ungewissheit	2		3	3		3	2	4	1	1	2	1	2		1		1	1	1			1		2	1	1						1		2	1		1				1
Angehörige haben Angst, sich anzustecken und Angst um den Betroffenen	2	1	3	3	1	3	3	1	1	2	3	1	2	1	2		2	1	1	2	2	1		2	1	1	1	1	1		1	1		2	1		1		1		1
Wahrnehmung wird häufig in der Prämedikation gemacht	1		2		1	1					1		1		1		1						1
„Wie sieht es denn bei Ihnen aus mit KH-Keimen“	1	3	2	1	1	3		1	3		2		1	1	2		1						2								1				1		1		1		1
Angst v.a. bei Wundinfektionen – Angst dass das nie mehr aufhört	1		2	2	1	2	2	3	1		3	1	2		1		2	1	1			1		1	2	1								2
(VAC Wechsel)			2	1	1	1		2			2	1	2	1	1		2		1					1										1
Eher keine Angst, wenn nur Nasenabstrich positiv	1		1		2	1									1		1							1												1		1
Pat/Angehörige/Gesellschaft Angst vor Komplikationen und dem Tod	2	1	3	3	1	3	2	3	3		3	1	2		2		2	2	2	2	2	1		2	1							1		1	2		2		1		2
Darf ich überhaupt nach Hause? (Originalton, „darf“ nicht „können“ wie in	2		2	3	1	3	2	2	2		3	2	2		1		1	1	1		1	1		1	1	2				1	1	1		2	1		1		1		1
Karte)								1																		1								1
Ansteckung von beiden Seiten (Angeh, Personal, Pat)	2	2	3	2		2	3	1	1	1	3	1	1	1	2		2		1			1	1	1	1					1	1	2		1						1	1
Angst vor Dauerschaden (Knochen, offene Wunden)	2	2	3	3		3	1	3	2	2	1	1	1		1		2		1			1		2	1							1		2							1
Angst vor Ungewissheit, Zeit bis Abheilung, Tod	2	1	3	3		3	3	3	3	1	2	2	1	1	2		2		1			1		1	1	2						1		2	1		1		1		1
Angehörige: Angst vor Infektionen	2	2	3	1		2	3		2	2	3	1	1		2	1	2	1	2		1	1		2	1		1	1	1		1	2		2	1		1		1		1
Besucher: Angst, wenn Patient neben betroffenem im gleichen Zimmer Liegt	2	2	3	2	1	3	3	1	3	2	3	2	1	1	2		2		2	1		1	1	1	1		1	1	1		1	2		2	1		1		1		1
Darf ich die Enkel überhaupt sehen (Angst diese zu infizieren)	2	1	3	3		3	2		1	2	3	2	1		2	1	2	1	1	2	1	2		2	1	1	1	1	1		1	2		2	1		1		1		1
Angst vor MRE Kontroll Ergebnissen	1		1	2		2	2	2	1	1	3	2	2		1		2	1	1			1		2	1	1	1	1	1					1
Unklar, wie die Sanierung läuft	2		2	2	2	4	1		1	1	2	1	2	1	2		2	1	1			1	2	1	1					1	1	1	1	2	1	1	1	1	1	1
Angst vor schlechter Behandlung	2	1	3	2		3	1	1	1	2	1		2		2		1					1		1	2	1					1	1		2					1		1
„Dann kommen Sie ja nicht mehr zur Visite“	1		2	1	1	2	2	1		2		1	2	1	2		1							1		1				1				2	1		1		1
„Die Krankenschwester kommt nicht mehr zu mir rein – ich merk das doch“		1	2	3	1	2	2	1	1	2			2	1	2		1							1		1				1			1	2	1		1		1
Angst vor dem Unbekannten, Therapieversagen, Isolation	2		3	3		3	2	2	1		3	1	2		2		1	1	1	1	1	1	1	1	1	2						1		2	1		1		1		1
Panik – durch die Presse getriggert	2	2	3	1	1	2	2	2	3	2	4		2	1	2	1	2	1	1			1		1	1		2	1	1			1		1	1		1		1		2
KH Keim à Tod	2	1	3	2		2	1	3	1	1	3		2		2		2	1	1			1		1	1		2	1	1	1	1	1		2	1		1		1		1
„Es wird es sich [im KH] einfach gemacht“ à Schuldzuweisung	1	4	2		1	2	1	1	2	1	1	2	1	1	2		2	1	2	1							1				1	1		1					1	1	1
Das KH ist schuld		4	2	1	1	2		2	2	1	1	1	2	1	1		2		1								1				1	1		1					1	1	2
Unwissen als Grund à Panik	1	1	3			3	2	2	1	2	1	1	2		1		1	2	1	2	1						2	1	1	1	2	2		1					1		1
Bettnachbar weiß nichts, Angst	2	1	3	1	1	3	1	2		3	2		2	1	1		2					1		1	1	1	1	1	1		2	1		1					1		1
„Hab ich das etwa auch?“	2	1	2	3		3		2	2	2	3		2		1		2			1		1	1	1	1	1	2	1	1		1	2		2					1		1
„Was bedeutet das für mich?“	3	1	4	1		4	2	2	1	1	4	1	1		2	1	1	1	1	1	1	1	1	2	1	1	1	1	1	1	2	2		1					1		1
Vor allem bei Angehörigen	1	1	1	2		3	1	2	1		2	1	2		2	1	2	2	2	2	1			1							1	2		1							1
Bei Patienten sogar prästationär			2	2	1	1			1		3	1	2	1	1		1	1	1	1		1	1	1	1						1	1			1		1				1
Stimmt für Patienten, Angehörige, Umfeld, nicht für med. Personal	2		2		1	2	1		1		1		2		2		2	1	1
Ja, wenn auch auf unterschiedliche Art	2	1	3	1	2	2	2	1	1	2	2	1	1	1	1	1	1	1	1	1	1	1	2	1	1		1	1	1	1	2	1		1	1	1	1	1	1	1	1
Pat / angehörige, Angst um Leben / irreal oder real	2		3	3		3	1	3	2	1	3		2		2		2	2	2	2	2	1		1	1		2	1	1		2	1		1	1		1		1		2
Umfeld der Patienten, Angst vor Ansteckung	2	2	3	3		3	2		1	2	3	2	1	1	2	1	2	2	1			1		1	2		1	1	1		2	1		1	1		1		1		2
Beim Patienten, Angehörigen und Azubis	2	1	3	1	1	2	1		1	1	2	1	2	1	2		2	1	1				1		1						1	1									2
…beim Patienten + Angehörigen	2	2	3	3		3	2	1	1	2	3	1	2		2		2	1	1			1	1	1	2	1	1	1	1		1	1		2	1		1		1		2
...bei noch unsicherem Personal „Anfänger“	2		3	1	1	3	1	1	1	2	3		1		2		1					1	2	2	1		1	1	1	2		1		1	1	1	1	1	1	1	1
…Presse geschürt…	2	1	3	3	1	3	2	1	3	2	3		2	1	1		2	1	1			1		1	1		2	1	1		1	1		1	1		1			1	2
…sehr INFO-„Abhängig“	2		4	1		3	1		1	2	1		1		1		1					1	1	1	1	1	1	1	1	1	1	2	1	1	1		1		1	1	1
																																			1	1	1	1
„O Gott – Werde ich wieder gesund?“	2		3	2		3	1	3	1	1	2	1	2				2	1	1			1		2	1	1					1	1		2	1		1		1		1
„O Gott – wie soll das später werden?“	2		3	2		3	2	3	1	2	2	2	2		1	1	2	2	2	1	1	1		1	2	1					2	1		2	1		1		1		1
„O Gott – was ist mit meinen Kindern?“	2		3	2		4	2	2	2	1	3	2	2		1	1	2	2	2	1	1	1		1	1	2					2	1		2	1		1		1		1
„O Gott – kann ich das auch kriegen?“	2	2	3	3		4	2	2	3	2	2	1	1	1	2		2		1			1		2	1	1				1	2	1		2	1		1		1		1
Wie schaffe ich das bloß (Pflege)	1		2	3	3	1		1		1	1		1		2		1					1	1	2	1	1					1			1						1
V.a. Angehörige – ich habe ja eher Distanz (Apothekerin)	1		1		2	2	1		1		1		1		1		1						1								1			1	1		1				1
V.a. Azubis haben Angst, wissen nicht was zu tun und wie gefährlich das ist	2	2	3	2	1	3	1	1	2	1	2	1	1		2		2		1				1							2						1		1		1	1
Geschürt von der Presse – nicht richtige Hygiene, alles schmutzig/unhygienisch	2	2	3	3	1	3	2	2	4	1	2		2	1	2		2	1	1								1	1				1		1	1		1				2
Angst ist sehr Info-Abhängig	3		4	1		2	1		1	1	2		1				1					2		1	1		1	1	1	1	1	2	1	2	1		1			1	1
„Sie haben da nen Keim – wir müssen nun die anderen schützen“ „(Und was ist mit mir?)“	2	2	2	1	1	1	3	2	1	2	2	2	2	1	2		1					1	1	1	1	2	1			1	1	2		1	1		1		1	1	1
Info an Patienten gering	3		4	1	1	4	1	1	1	1	2	2	1		1		2	1				1		2	1	1	1	1	1	1	2	2		1	1	1	1	1	1	1	1
Keine Angst beim Fachpersonal			1		1	1																														2		2
Große Angst bei Azubis und PJ	1	1	2	1	1	3	1		1	1	2	1	1		2		2		1					1						1							1		1
Falsche Maßnahmen	1	2	2		1	2	1	1		2		1	2	1	2		1	1	2	1						1				2	1	1	2	1	1	1	1	1	1	2
„herzige PJler“(über die übertriebenen Maßnahmen)	2	1	3	1	1	2				2	1	1	2		2		1					1	2	1	1		1	1	1	1					1		2		1	2
Pflege klärt die PJler auf und beruhigt diese	2		2		3	1				1			1				1
Pflege informiert über unsinnige und sinnige Maßnahmen	2		1		3	1				1			1	1	1		1																							1
Angst bedeutet schlechte Arbeit	1	2	4	1	1	2	1			1	1		2		2		1						1											2	1		1
Wo ich noch gestillt habe	1		2	1	1	2	1	1	1	1	1		1		2	1	1	1	1		1									1					1		1			1
„verdammt, das muss nicht jetzt auch noch sein“		2		2	1	2	2	2		3		2	2		1		1	2	2	1	1		1		1	1							1	2	1	2	1	2	1
„Auf keinen Fall den Keim heim [zum Kind] schleppen“	2		3	2		1	1	1		1	3		1		2	1	1	1	1	1	1	1		1	2					1	1	1		2	1		1		1	1	2
Erhöhte Vorsicht	1	1	2	2	1	3	2		2	1	3	2	1	1	2	1	2	1	2	1	1	1	2	1	1									2	1		1
Angst vs Furcht (irreal /real)		1	1	2	1	2	2	1	2	3	3	1			1		1		1			1		1	2					1	1	1		1	1		1		1	1	1
Kolonisation / Infektion à Todesangst, Erschrecken	1		2	3		3	1	2	3	1	3	1	2		1		2	1	1	1	1	1		1	1			1		1	1	1		2	1		1		1		1
„Die Pflege baut schon mal alles auf und auf einmal ist da son Schild“	1		3		2	3	3			2	2	1	2	1	2		2		1			1	2	1	1		1	1	1		1	2	1	1					1
Keine Info durch Arzt	2	1	4	1	1	4	2		1	3	1	1	2		1		2		1			1	2	1	1		1	1	1		1	2		1	1	1	1	1	1
Aufklärung erzeugt Angst [gemeint: unverständliche, umfassen Aufklärung, was alles passieren könnte]	3	1	3	1	1	2	1	1		1	2	1	2		1		2		1	1		1	1	1	1	1					1	1		2	1		1		1	1	1
Bagatell-OP und auf einmal isoliert	1	1	2	2	1	2	3	1	1		2	2	2	1	1		1		1			1	1	1	1	1						1		1							1
Irrationalität bei eigenen Angehörigen	2	1	3	2		2	1		1	2	1	1	2		2	1	2	2	2	2	1						1					2		1	1		1		1		2
Desinformation	2		4	1	1	3	1		1	1	2	1	2				2	1				1	2	1	1	1	1	1	1			2	1	1	1	1	1	1	1	1	2
„Ja klar, wären wir bloß woanders hingegangen“	1	3	1	2	1	2		1	1	1	2	1	2		2		1	1	1							2					1	1		2					1
Rattenfallen am Krankenhaus = MRE	1	4	2	1	1	3			1		2	1	2		2		1	1	1						1						1	1
Internet [Patientenportale]	2	2	4	1	1	3		1	1		3	1	1		1		1					1		1	1						1	1									1
Wissenstand runter = Angst	2	1	3	2		4		1	2		3		1		1		1					1	1	2	1						1	2	2	1	1		1		1	1	1
Prämed-Gespräch: „Was kann ich tun, damit ich hier keinen MRE bekomme?“	2	1	3	1	1	3		1	1	1	1	2	1		2	1	1	1	1	1	1		2								1	1									1
DAS IST DOCH GUT! [2 Teilnehmer]	1		2	1	3	2				1	1		1		2		1
Krankenhaus = Keim	2	3	3	1	1	2		1	1		3	2	2		2	1	1	1	1			1	1	2	2						2	1			1		1		1		2
Angehörige wissen nicht wann und warum Händedesinfizieren	2	1	3		1	3				1	1		1	1	2		2	1	1	1		1	1	2	1						2	2	2	1	1	1	1	1	1
Einfache Wortwahl	2		1		2	2					1	1	1		1		1			1												1
Man kontrolliert nicht, ist das was gesagt wurde angekommen?	2		4	1	1	3	1		1	2	1	1			2	1	1	1		2		1	1	1	1	1	1	1	1		1	2	1	2	1	1	1	1		1	1
Angehörige: Die sind ja hilflos, was mache ich z.B. [in Schutzkleidung] beim Niesen? Und jetzt hab ich auch noch meine Handtasche angefasst!	2		4	2		3	2			2	2		1		2	1	2	1	2	1		1	1	2	1	1	1	1	1		2	2	1	1	1		1		1		1
Diskussion im Aufwachraum, Ausflippendes Personal „der darf nicht hierher!“	2	3	3	2	2	4	3	2	1	3	1		2	1	2		1					1	1	1	1		1	1	1	1		1	2	2	1		1		1	1
Logistik unklar	2		3		2	1	1			1	2		1	1	2		1					1	1	1	1					2		1	1	1	1		1		1	2
Wieso kommt der Putztrupp nicht? (ICU)	1		2	2	2	3	1		1	2	1		1	1	1							1	1	1	1					1	1	1	1	1	1		1		1	2
MRE Keim wird an der OP- Schleuse immer gleich isoliert	2		2		3	1	2			1	2			1								1	1	1	1					1		1			1		1		1	2
„Man weiß ja nie!“	2	1	3	3	1	3	1	1	2		4		1		2	1	1	1	2	2	1	1	2	1	1	1				1	1	1		1	1		1		1	1	1
Der Patient ist noch wach und kriegt das prä-op mit		1	1		1	3	1	1			3	1	2	1	1		1					1	1	1	1									1					1
Verunsicherung!	2	1	3	2		4	2	1	2	1	2		2		1	1	1	1	1	1	1	1	2	1	1	1				1	1	1	1	2	1		1		1	1	1
„Wenn nicht mal das Personal richtig bescheid weiß …“	2	3	3	2	1	3	1			1	2		1	1	1		1					1	1	2	1	1				2		1	1	2	1	1	1	1	1	1
Mehr Infobroschüren!	2	1	3		1	3	2	1	1	1		1	1		1	1	1	1													1	1
Angehörige verstehen unterschiedliche ISO-Maßnahmen nicht	2	1	3		1	3	2		1		3		1	1	1	1	2	2	1	2			2			1					2	1	1	1	1	1	1	1	1		2
Angst auch beim Personal	1	1	2	1		3	2		1	1	3	1	1		2		2		1			1		2	1					2		1		1	1		1			1
„Wenn nicht mal das Personal richtig bescheid weiß …“	2	3	3	2	1	3	1			1	2		1	1	1		1					1	1	1	2	1	1	1	1	2		1	1	2	1	1	1	1	1	1
Ansteckungsgefahr	2	2	3	2		3	1		3	4	1	1	1		1		2		1			1		1	1	1				1	1	1		2	1		1		1	1	1
Personal hat Angst vor Verbreitung und etwas falsch gemacht zu haben	2	3	3	2	2	3	2	1	2	2	2	1	1	1	2		2		1			1	1	2	1	1				1		1	1	2	2		2			1
Patienten + Angehörige haben angst vor nicht behandelbaren Infektionen	2		3	3		3	1	2	1	1	3	1	2		1		2	1	1			1		1	1		2	1	1	1	1	1		2	1		1		1		1
Therapierfolg?			2			1		2		1	2		2		1		1					1	1	2	1	1				1		1		1						1	1
Zukunuft	2		3	3		3		2	2		4	1	2		1	1	1	1	1	1	1	1	1	1	1	1					1	1		1							1
Presse	1	2	3	1	1	2	1	2	3		2		2	1	2		2	1	1												1	1			1		1				1
Tod	1		3	3		3		4	2	1	3		2			1	1	1	1		1	1		1	1			1			1	1		2	1		1
Durch Medien erzeugte Panik	1	2	2	1	1	2	1	2	2	2	3		2	1	1		2	1	1			1		1	1		2	1	1			1		1	1		1			1	2
Ansteckung und Verbreitung	2	2	3	2		3	3	1	2	2	2	1	1		1		2		1			1	1	1	2					1	1	1		2	1		1		1	1	1
Informationen bei der Verlegung weiter geben	1	1			3	1	1	1		1			2	1	2		1						1							1		2	1		1	1	1	1	1	1
Angst wie es nach der Entlassung weiter geht	2		3	3		3	1	2	2		4	2	2	1	2	1	2	2	1	1	2	1		2	1	1	1	1	1		1	2		1	1		1		1	1	1
1 Code	73	56	29	66	86	41	74	63	73	89	41	91	70	65	84	49	88	88	99	52	45	139	64	110	133	64	58	67	61	69	86	119	39	81	117	34	117	34	112	77	97
2 Codes	95	35	65	55	21	63	47	37	95	54	62	38	109	4	94	0	99	34	30	17	11	4	24	42	16	18	17	5	0	16	32	35	9	79	7	4	8	4	1	11	29
3 Codes	9	15	84	42	13	77	17	21	9	14	67	0	0	0	0	0	0	0	0	0	0	0	0	0	0	0	0	0	0	0	0	0	0	0	0	0	0	0	0	0	0
4 Codes	0	8	17	2	1	12	10	5	0	1	12	0	0	0	0	0	0	0	0	0	0	0	0	0	0	0	0	0	0	0	0	0	0	0	0	0	0	0	0	0	0
										14	67
										1	12
										15	79

## Sheet: Wut (Anger)
"MRE erzeugt Wut"	MRE kann Geld bringen. Diese Habgier erzeugt Wut	Es entsteht Wut aufgrund von finanziellen Einbußen	Es entsteht Wut über das Anspruchsdenken der Gesellschaft, von Patienten und Angehörigen zu MRE	MRE ist ungerecht	Es entsteht Wut, weil MRE die Prognose von Patienten verschlechtert	MRE stört Arbeitsabläufe	Mangelnde Kommunikation erzeugt Wut	Unbeantwortete andere Gefühle erzeugen Wut	Ohnmacht über den MRE erzeugt Wut	Es besteht Wut aufgrund von fehlenden Ressourcen	MRE wird durch Mangel an Ausbildung, Disziplin und Qualität verbreitet und erzeugt so Wut.	ETHIK: MRE interagiert mit der Patientenautonomie	ETHIK: MRE interagiert mit dem Wohlergehen von Patienten	ETHIK: MRE beeinflusst die gerechte Verteilung von Ressourcen (Gerechtigkeit)	ETHIK: MRE beeinflusst die Fürsorge für Patienten	SYSTEMISCH: MRE beeflusst den Kontext von Familien (Familienhintergrund, Ethnie, Religion, Soziale Klasse)	SYSTEMISCH: MRE beeflusst das externe Umfeld von Familien (Freunde, Verwandte)	SYSTEMISCH: MRE beeinflusst das interne Umfeld von Familien (Rang,Grenzen, Subsysteme, Gender, Sexuelle Orientierung)	SYSTEMISCH: MRE beeinflusst instrumentelle Funktionen von Familien (Alltägliche Aktivitäten)	SYSTEMISCH: MRE beeinflusst die expressive Funktion von Familien (Kommunikation, Problem-lösen, Rollen, Werte, Glauben, Allianzen und Koalitionen)	SYSTEMISCH: MRE beeflussen die Entwicklung von Familien (z.B. Aufgaben)	verärgert	frustriert	verzweifelt	streitlustig	verbittert	rachsüchtig	zornig	Unwissen bei Fachpersonal	Unwissen bei Laien	Mangelnder Informationstransfer	Ressourcenmangel bei Personal	MRE belastet zusätzlich zur Grunddiagnose	MRE wird überbewertet	MRE wird unterbewertet	Überbewertung für zur Über-Isolierung und Panik	Unterbewertung führt zu Disziplinproblemen und Verbreitung	Dem Personal fehlen Techniken der Informationsvermittlung	Es existieren Inkonsistenzen zwischen den Informationen über MRE (innerhalb des Personals)	Es existieren Inkonsistenzen zwischen den Informationen über MRE (global)
MDRO leads to anger	Commercial aspects & greed	Economic loss	Patients’ irrational expectations	Unfairness	Deterioration of prognosis	Disruption of workflow	Failing communication	Lack of Empathy	Helplessness	Lacking resources	Lack of education and knowledge	Ethics: Autonomy	Ethics Non-Malevolence	Ethics Justice	Ethics Benevolence	context	external	internal	instrumental	expressive	developmental	annoyance	frustrated	exasperation	argumentativeness	bitterness	vengefullness	fury	lack of professional Knowledge	lack of lay knowledge	lack of information transfer	lack of ressources	MDRO aggravetes primary diagnose	MDRO is overrated	MDRO is underated	Overrating is followed by isolation and panic	Underrating is followed by maldiscipline	lack of techniques of information transfer	inconsistent information about MDRO (within staff)	inconsistent information about MDRO (globally)
Schuldzuweisung	1	1	3	1	1	1	2	1		1	3	1	1	1	1	1	2	2	1	2		2	1					1	1		1	1	2	1	1	1	1	1	1	1
KH ist schuld	1	1	2	1	4		3	2	2	2	3	1	2	1	2	1	2	2	1	1		1	1					2	1			1	1						1
Fehlende Hygiene			1		2	2	2		1	3	4		2	1	2		2	1	1			1		1				1	2	1	1	1	1		1		1		2	1
Kein Personal – Zeitruck ärgert	1		1	3	2	3	1	1	1	4	3		2	1	2		1					2							1		1	1							1
Bei Patienten und Angehörigen	1	1	2	1	2		2	3	2				1		1	1	1	1		1		2	1	2		1		1	1	1	1	1	1	1	1	1	1		1
Nicht sauber gearbeitet			1		2	1	2		1	2	4		2	1	2		2	1	1	1		2						2	2	1		1	1						2	1
Falsche Antibiose eingesetzt		1			3	1	2		1	1	3		2	1	2		1	1	1			2						1	2										1
Das Krankenhaus hat mich richtig krank gemacht		1	3	1	2		2	3	1		2	2	2		2	1	1	2	1	1		2	1				1	2				1	1							1
Pflege (mehrarbeit)				1		3	1	1	1	4	1		1	1	2		1					1	1	1		2						1	1
Ärzte (Mehraufwand, Gespräche, Umkleiden, Bettenbelegung)		2		1		3	1	1	1	4	1		1	1	1		1					2	1	1		1		1				1	1
Angehörige und Patient (Schuldzuweisung)	1		3	2	3		2	2	2		2	2	2		2	1	1	2	1	1		2						2	1	1	1	1	1					1	1
I Hate bugs !				1		1	3	1	2	1		1	1		1		1					1
JA! OPs verschieben, Orga Station (Station/Betten/Untersuchungen) durcheinander		2	1	2		3	1	1	1	2	1		2	1	1		1					1	1	1								1	2
Teuer	1	3				3	1		1	2			1	2	1		1					1	1									1
Verachtung	1		1				1	2	2		2		1				1					2					1	2	1	1				1		1				1
Pat/Angeh: Kunstfehler	1	2	3	1	3		3	2	1		3	1	2	1	1		1	2	2	1	1	2					1	2	1			1						1	1
Anklage	2	1	3	2	3		3	2	1	1	3	2	1	1	1	1	1	2	2	1	1	2				1		1	1			1	1					1	1
Pat / Pflege: Zeitverlust		1	1	1		2	2		1	3	1		1	1	1		1	1				2	1	2							1	2						1
Orga, Isomaßnahmen		1	2	1		3	1		1	2	1		1	1	1		1					1	2	1							1		1						1
Geschäftsführer: Bettensperre		3		1		3	2	1	1	3	1		1	2	1		1					1	1
Pat + Angehörige fühlen sich falsch behandelt		1	4	1	3		4	3	3		1	2	2		2	1	1	2	2	1	1	2	1					2	1	1	1	1	1					2		1
Arzt/pflege Hygienemaßnahmen greifen nicht				1	3	2	2	1	2	2	3		2	1	2		2	1	1			2	1	2				1	2	1			1		2		2	1	1
Patient: Intervention immer am Schluss des Programms				2	2	2	2	2		1			1	1	1		1					2	1	1									1					1
Hygienebegehung zeigt wiederholt : Hände werden nicht desinfiziert					3	1	2	1	1	1	4		2		1		2	1	1			2	1	1				1	2	1					1		1		1
Abklatschproben bei Personal				1	2	1	1	2			3		1	1			1						1						1
Wiederholt fehlende Hygienemaßnahmen					2	1	2		1	3	4		2	1	2		2	2	1	1		2	1	1				2	2	1					2		2		1
Pat à Schuldzuweisung , Fehler	1	1	3	2	3		3	3	1		3	2	2		2		1	2	2	1	1	2						2	1				1					1	1	1
Personal: Aufwand		1		1	1	2	1		1	3			1	1	1		1					1	2	2		1						1	1
Verwaltung: Teuer		3		1		3	1	1		3			1	2	1		1					1	1			1							1
Ja. Patà Warum ich? Schuld?		1	1	2	2		1		2		1	1	1		1	1	1	1		1	1	2	2	1						1			1					1	1	1
Personal: Mehraufwand!				1	1	2	1	1	1	3	1			1	1		1					1	2	2		1						1	1
Fehlende korrekte Durchführung			1	1	2	2	2	1		2	2	1	2	1	2		1	1	1			2	1					1	2	1					2		2		1
Ja: Wieso? Woher?		1	1	1	1		2	1	2		1	1	1		1	1	1	1			1	1	2	1		1							1
Mehr Aufwandà Schlechtere Betreuung à verzögerte Heilung		1		2	2	3	1		1	2	1		1	1	1		1					1	2	1								1	1
Wenn Mibi nicht gemacht oder nicht kommuniziert					1	2	3			2	1		1	1	1		1	1		1		2						1	1		1				2		2
Ja, bei Patient und Angehörigen, Warum ich?	1		2	1	2		2	2	2		1	1	1		1	1	1	1		1		2	1	1				1		2			1							1
Ja, bei Ärzten und Pflege à genervt wegen Mehraufwand		1		1	1	2	1	2	1	2			1	1	1		1					1	1	1								1	1
Bei Patienten sehr à Schuld		1	4	2	2		3	3	2			2	2		2	1	1	2	1	1		2		1				1	1			1	1					1	1
Das hab ich mir hier geholt	1	1	3	1	1		2	2	2		1	1	1		1	1	1	1	1	1	1	2		1		1		2	1		1	1	1					1	1
Putzfehler, weil gleicher Lappen			1		2	1	2	1	1	2	4		2	1	2		2	1	1			2						1	1		1				2		2
Hygienefehler			2		2	1	2	1	1	3	4		2	1	2		2	1	1			2						1	1	1			1		2		2	1	1	1
Beim Personal à vermehrter Aufwand				1		3	1	2		2	1		1	1	1		1					1	2	2								1	1
Beim Geschäftsführer, weil teuer		3				3	1	1		3			1	2	2		1					1	1			1
MRE nervt				2	1	2		1	1	2			1				1					1	1	1		1							1
Du stehst im Iso-Zimmer und hast was vergessen und musst wieder raus		1		1		3	1		1	2			1	1	1		1					2	1
Mich nervt der Keim, nicht die Iso				1	2				1				1				1					2				1							1
Mich nervt das Anziehen, das ist so heiß darunter			1	1		3		1	1	1	1		1	1			1					2				1									1		1
Incompliance der Patienten nervt			1	1	1	2	3	2	1	1	2			1		1	1	1		1	1	2				1					1							1
Unhygienische Patienten nerven			1	1	2	2	2	2	1	1	1			1		1	1	1	1	1	1	2				1					1							1		1
Mehraufwand nervt				1		2	1	1		3	1		1	1			1					2	1			1							1
Patient wird schlecht betreut, keiner geht rein				2	2	3	1		1	2	1		1	1	1		1					2	1	1				1					2					1
Basishygiene und ihre Umsetzung greift nicht					2	2	3	1	1	3	4		2	1	1		2	1	1			1	1	2				1	2		1				2		2	1
De Arzt nervt es, weil seine Intervention am Ende läuft und ich auf Befunde warten muss		1		1		2	2			2	1		1	1	1		1					2	1	1		1							1
„Ausreichende Pflege“ als Zitat des Geschäftsführers ist unzureichend à Wut!	2	2		1		2	2	2		2	1		1	1			1					2					1	2
Schwangere Kollegin geht nicht ins Zimmer und lässt die Arbeit liegen				2		3	2	2		2	2		1	1			1					2										1
1 MRE macht den ganzen Workflow der Station kaputt				2		3	1	1		3	1		1	1			1					1	2	1					1									1
Info über MRE wird in OP nicht weiter gegeben					1	2	3				2		1	1			1					2	1					2	2		2		1					1
„Verhandeln“ über MRE Befunde			1	1	2	1	2	2			2	1	1	1	1	1	1	1	1	1	1	1	1						1		1				2		2	1	1
Ich muss es dem Pat. sagen – ich habe den Patienten tagelang versorgt – nun Schuldzuweisung			2	2	2	1	2	3	2			1	1		1	1	1	1		1		1	2	1									1					2
Angehörige sind genervt wegen Verfahren daheim		2	3	1		1	2	1	2													2						1	1		2	1	1					1		1
Hilflosigkeit					1		1		2		1	1	1		1	1	1	1	1	1	1		2	2					1	1	1		2					1	1	1
Patient bekommt nicht ausreichend Zeit und Zuwendung				2	2	2	2	2	1	1			1	1	1		1					1	1	1				1			1	1	2
Wut auf die, die Antibiotika zu einfach einsetzen und die dann zu MRE führen			1		2	1	2	1		1	3		1				1					2	1					1	2				1
Wenn zu locker damit umgegangen wird					1	1	2	2			3		1	1			1					2	1					1	2	1			1		2		2	1	2	1
Ja, bei Patienten und Angehörigen (Hygienedefizite? Ursprung?)			3	2	3		3	3			2	2	2		2	1	1	2	2	1	1	2						2	1		2	1						1		1
Wut von Patienten und Angehörigen über die Situation	1	1	3	3	3		3	2	2		2	2	2		2	1	1	2	2	1	1	2						2	1		1	1	1					1		1
Mangelnde Hygiene und Zeitdruck				2	2	2	2		2	4	3		2	1	1		2	1	1			2						2	1			1	1		1		1
Personalmangel				1	1	2	1	1	1	3			1	1			1					2	1			1		1			1	1	1
Stigmatisierung			1	3	1	1	1	2	1			1	1		1	1	1	1		1		1	1	2		1				1			1					2	1	2
Warum ich?			1	2	2		1	1	2			1	1			1	1	1		1		1	2	2		1				1			1
Ist abhängig vom Schwergrad der Erkrankung				1	3		1	1	1			1	1		1	1	1	1		1
Resistenzzüchtung durch unsachgemäße Anwendung von Antibiotika	1	1			1	1	1	1		1	3		1	1			1					2						2	1				1		1		1		1
Diagnostik wird verzögert		1		1	1	3	1	1	1	2	1		1	1	1		1					2											1
Personal ist wütend wegen Umgang mit Schutzmaßnahmen				1	1	3	1			2			1	1			1					1	1					1									1
Wut über die Isolation (angehörige)			2	1	2		2	1	2			1	1	1	1	1	1	1	1	1	1	2						2					1				1	1		1
Bei Angehörigen wegen Verursacher und Übertragungsweg	1		4	1	3		3	2	1		2	2	2		2	1	1	2	2	1	1	2						2					1					1
Unsachgemäßer Umgang mit MRE					1	1	2			2	3		1	1			1					2						2	2	1			1	1					1	1
Mangelnde Hygiene durch Zeitdruck					2	2	2	1	1	3	4		2	1	2		2	1	1			2				1		2			1		1
Über unbedachten Antibiotika-Konsum in der Tiermast	1		1		1			1	1		3		1		1		1					2	1					2
Von Patienten und Angehörigen			4	2	3		3	2	1		1	2	2		2	1	1	2	2	1	1	2		1				2			1		1					1
Über Zeitdruck und Hygienemängel				1	2	1	2	1	1	4	3		2	1	2		2	1	1			2	1	1		1		2	1			1	1		1		1
Mangelnde Prävention		1	1		2	1	1	2	3	2	2		1	1	1		1					2	1	1		1		1	1		1		1		1		1		1	1
Verzögerte OP („immer der letzte“)		1	1	3	2	2	1	2	1	2		1	1	1	1		1					2	1	1				1					1
Über Stigmatisierungen			1	2	1		1	2	1			1	1	1	1	1	1	1	1	1	1	1	1	2				1		1			1							1
Wut über Abfallmengen / Plastik	1	3		1		2		2		2				2	1		1					1						1
Personal: mehr Aufwand				2		3		3		4			2	2	1		1					2		2				1				1
Ggf. Angehörige: Behandlungsfehlern	1		3	1	2		3	3	1		1	2	2		2	1	1	2	2	1	1	2					1	2	1				1		1		1	1	1
Pat. Isolation		1	1	4	1	1			2	1		1	2	1	2		2	1	1			2	1	1				1					2					1
Wut bei Pflege über erhöhten Aufwand				2		3	1	3		4			2	2	2		1					2						2				1	1
Frust			1	3	2	3	1	3	3	1	1	1	2		1		2	1	1	1		2	1	1		1		1	1	1	1		1
Patient: ja (nicht sauber gearbeitet, schlechte Arbeit und Behandlung)	1		2		3		3	2	2	1	3	1	2		2	1	2	2	2	1	1	2						2	1				1		1		1	1
Längerer Aufenthalt	1	3		2	4	2	1	2	1	1		2	2	1	1	1	2	2	1	1	1	1	2	2		1		1					2			1
Wut gegenüber Ärzten und Pflegenden			4	2	3		3	1	2			2	2		2	1	1	2	1	1		2						2			1		1					1		1
Wut, warum wir nicht sanieren oder versuchen zu sanieren (Angeh.)	1		4	1	3		3	2	2		1	2	2		2	1	2	2	1	2	1	2		1				2	1	1	2	1	1					1		1
Vom Personal	1			2		3	1	1		3	1		2	2	1		1					2	1	1		1												1	1
Zwischen Angehörigen		1	2	2	2		3	1	2			1	2	1	2	1	1	2	2	2	2	1	1	2		2				1										1
Vorwurf unsauber gearbeitet zu haben	1	1	2		3		3	1	2	2	4	1	2		2	1	2	2	2	1	1	2						2	1				1		1		1	1
Schuldzuweisung: KH	2	2	4	1	2		3	3	1		1	2	2	1	2	1	2	2	2	1	1	2					1	2					2					1
Schuldzuweisung gegenüber KH (KH-Keim)	2	2	4	1	2		3	2	1		2	2	2		2	1	1	2	2	1	1	2					1	2					2					1
Uns gegenüber (=Ärzte)		1	4	1	1		3	3	1	1	1	1	1		1		1					2	1				1	2					2					1		1
Wut Betroffener und Angehöriger bzgl. KH-Keim	1	1	4	1	3		3	2	1		2	2	2		2	1	1	2	2	1	1	2					1	2					2					1
Wut wegen unzureichender Hygiene	1	1	4	1	2	1	3	2	1	2	2	1	2	1	1		1	1	1			2					1	2	1				2				1
Schuldzuweisung, Vorwurf	1	2	4	1	3		3	3	2		1	2	2		2	1	1	2	2	1	1	2	1				1	2	1			1	1					1
Wut möglich	1	2	3	2	3	1	3	2	2	1			1		1			1	1	1		2						2					1
Wut auf KH, Pflegepersonal Ärzte und den Bettnachbarn		1	4	2	3		3	2	2			2	2		2	1	1	2	1	1		2						2		1			2					1
Pat gegenüber KH Wut: Das KH ist schuld	2	1	4	1	3		3	1	1		2	2	2			1	1		2	1	1	2					1	2					2					1		1
Man hat etwas, was man nicht haben will und man sucht einen Schuldigen		1	3	1	3		2	3	3	1	1	2	2		1	1	1	1	1	2		2				1		2		1			2
Betroffen: KH à Nicht hygienisch gearbeitet, Frust bei Pflege à mehr		1	1	2	1	3	1	3	1	3	1		2	2	1		1					2	1					2				2	2					1
Aufwand		1		1		2		2		3			1	2	1		1					1	2	2		1						1
„Das bringt doch alles gar nicht. Das ist übertrieben.“		1		1		3	4	3	3	1	2		1		1		1		1			1		2				1	1	1	1	1	1	1	1	1	1	1	2	1
Pflege ist nicht wütend, eher genervt.				2		3	1	2		3	1		1	2	2		1						2									1	1
Die Sind es ja auch so gewöhnt, sind zwar nicht begeistert, kennen es ja so				1		3	2	3	2		1		1		1	1	1	1					1			1			1		1				1		1
Patient ist wütend auf das Personal		1	3	2	2		3	2	1			2	2		2	1	1	2	2	1		2						2			1		2					1
Muss das wirklich sein (GKP) -_> Ärger			1	1	1	3	3	3		1	2		1	1	1	1						2	1					1	1		1	1	1		1		1	1	1
Wir als Arzt sind die letzte Instanz: Ärzte + GKP haben Wut auf Ärzte			1	2		3	3	2		2				1	1		1					2	1					1				1	1					1	1
Nach 15 OPs mit VAC usw: wie kam es dazu?			2	3	1		3	2	1	1	2		1		1		1					1	2	2		2					1		2					1
Sind Ärzte die Schuldigen?	1		3	1	2		3	2	1		1	1	2		2		1	1	1			2					1	1			1		1					1		1
Fehler?	2	1	3	1	3		3	2	1		3	2	2	1	2	1	1	2	2	1	1	1					1	1				1	1					2
Pat à WUT à GKP à WUT à Ärzte			1	1	1	1	4	3		1		1	2		2		1	1	1			2						2			1	1	1					2		1
Angehörige sind auf andere Angehörige wütend, die incompliant sind			1	1	3		3	3	1		3	1	2	1	2	1	2	2	2	2	1	2	1	1				1		1										1
Aggressivität	1		2	3	2	1	2	3	2			1	2		2	1	2	2	1	2		2		1			1	2		1		1						1
„Sie machen das Nicht! Jetzt werden alle krank!“			2		1	1	2	2	1		3		1		1	1	1	1	1	1		2	1	1				2			1		1	1		1		1		1
Unverständnis für Maßnahmen			1	1	2	3	4	3		1	1	1	2		2		1	1		1		2						2	1	1	2	1	1		1		1	2	1	1
„Der Keim muss weg!“			3		4	1	2	2	2	1	1	1	2		2	1	2	2	1	1		2		1		1		2					2	2		2		1	1	1
V.a. chir. Eingriffe: unsauberes Arbeiten (V.a. Ortho)			3	1	3		3	3	1	1	3	2	2		2	1	1	2	1	1		2					1	2					2		1		1	1	1
„Da wurde nicht steril gearbeitet“	1		3	1	3		3	3			3	2	2		2	1	1	2	2	1	1	2					1	2					2		1		1	1	1
Wut Pat à KH	1	1	4	1	3		2	2			1	2	2		2	1	1	2	2	1	1	2						2		1			1					1		1
Schlechte Arbeit wurde gemacht, jetzt muss ich ewig dableiben, Urlaub ist		2	2	1	2		1	2	2	1	1	1	1	1	1	1	1	1		1	1	2		1		1	1	2					1	1		1		1
abgesagt, nicht mehr planbar		1	2	1		1		1	1	1	1		1		1							2						1
Vorwurf ans Personal: unsauber gearbeitet		1	4	1	2	1	3	3			2	2	2		2	1	1	2	2	1	1	2					1	2	1			1	2				1	1
Die Ärzte sind schuld		1	4	1	3		3	3			2	2	2		2	1	1	2	2	1	1	2					1	2			1		1					2	1	1
Ich war ärgerlich (als Arzt) weil es so umständlich war. Man ist eingeschränkt. Pat kann nicht in Aufwachraum				1	1	4	1	2	2	3	1		1	1	2		1					1	1					1			1		1
Zu wenig Aufklärung			1	1		1	4	1		2	1			1	1	1	2	2	1	2		1	2	1		1		1	1	1	1		1					1	1	1
Fehlende Informationen	1		1	1		2	4	2		2	1	1	1	1	2	1	2	2	1	2		1	2	1		1		1	1	1	1		1					1	1	1
Schade dass der Patient isoliert werden muss , er darf nicht raus				2	1	2		1	3	1		2	1		2	1	2	2	1				2	1					1		1	1	2
Angehörige: Erst Angst, dann Wut, vielleicht auch Personal und Patient		1	3	1	2		3	3	2		1	1	2		2	1	2	2	2	2	1	2						2					2					1
Wut auf Tierindustrie	2			1	3			1	2		2		2	1			1		1			1						1
Bei mir auf Medien wegen falscher Darstellung und auf Patienten bei	2		1				3	1					1				1					2						2			1									2
Angehörigen, weil sie glauben, mangelnde Hygiene sei der Grund			2	1	2		3	3		1	3	1	2		2	1	1	2	2	1		2					1	2		1	2	1	1					1		1
Genervt (personal)				2		2		4		2			2	2	1		1					2	1			1						1	1
Wut (Pat + Angehörige, Bevölkerung)	1		4	1	3		2	2	1		1	2	2	1	2	1	1	2	2	1	1	2						1					1					2		1
Wut / Unverständnis, wenn kein Antibiotikum bei jedem Husten/Erkältung	1		4		1		3	1			2	1	2	1	1		1		1			2						2	1		1							1		1
eingesetzt wird, um MRE zu vermeiden	1		1					1														1						1										1		1
„Ach wären wir doch nach VS gegangen“		1	2		1		1	3	2	1	2	1		1	2	1	1	1	2	1	1	2	1	2		1							2					1
Bei Patient und Angehörigen, Unmut bei Personal			4	1	2		3	3	2	1	2	2	2		2	1	1	2	2	1	1	2						2				1	2
Ach wären wir doch woanders hingegangen		1	3	1	3	1	1	3	2	1	1	1	2			1	1		2	1	1	2	1	2									2					1
Alle haben was falsch gemacht, jetzt wird alles schlecht		1	3	1	4		2	2	2		2	2	2		2	1	1	2	2	1		2	1	1			1	2		1			2					1
Beim HA: Patienten sind sauer, wenn sie kein Antibiotikum bekommen	1		3		1		3	2			2	1	1		1		1		2			2						1		1								1		1
Hausarzt weigert sich ABx zu geben, Patient wird dann sauer			4		1		2	3	1		2		1		1		1		2			2						1		2	2							1		1
HA legt ABx Einnahme in die Hand des Patienten			3		1		2		1		3		1		1		1					2	1					2	1	2	1							1		1
HA gibt ABx um sich abzusichern	1		4		1		3	1	1		3	1	1		1		1					2	1	1					1		1								1	1
HA gibt ABx um Streit zu verhindern			4		1		3	2	1		2	1			1		1					2	1	1					1	1	2								1
„Jetzt haben nicht wir es verbockt“ [Einstellung HA gegenüber ABx)			3		2		2	2	1		3		1		1	1	1	1				1	2	1					2
Patient soll selbst entscheiden			3		1		1	1			1	1	1	1	1	1	1	1				1	2					1		2
Patient erhält die Verantwortung für ABx			3		1		2	2			2	1	1	1	1	1	1	1				2	1					2	1	2										1
Bequem (für den HA)			3		1		2	2			2		1		1		1					1		1				1	1										1
Aufklärung ist anstrengend			1		1	2	4	1		2	2	1	1	1	1		1						1	1							1							1	1	1
„Ich kann nicht ausfallen bei Schnupfe, will ABx // muss reinklotzen“		1	3				2	1			2	2	2		1	1	1	1	1			1						1		2	1									1
Es kostet Zeit und Energie zu diskutieren			2	1	1	2	3	3	1	4	1		2	2	1		1							2							2	1						2	1
Bei mir Wut wegen Medien. Verzerrtes Wort „Killerkeim“	1		3		1		3	2	1				1			1	1	1	1	1	1	2						2			1		1						1	1
„Die haben mir das eingebrockt (nach dem Urlaub in SO-Asien)“			3	2	1		3	2	2		3	2	2			1	1	1	1			2						2		1			2						1	1
Anthroposophen à Bloss kein ABx // ABx = schlechter Arzt	1		4		1		3	2			2	1	1		1	1	1	1	1	1	1	2						1		2	1									2
Schwer es zu begreifen			1	2			2	1	2			1	2		1	1	2	2	1	2			1	2							1		2
Angst à Wut		1	1	1	2		3	2	2			1	2		1	1	2	2	2	2	1	2						2					2					1
Krankenhauskeim			4		2		1	1		1	2		2		1		1		1			1	1					1					1
Personal ist wütend wegen Personalmangel		1		2		3		2		4	1		2	2	2		1					2						2				2	1
Und Logistik, Zeitmangel, Mehrarbeit		1		2		3		2		4	1		2	2	2		1					2						1				2	1
Personal ist genervt, erhält keine Unterstützung				3		3		2		4	1		1	2	1		1					2				1		2				2	1
KH ist schuld		1	4	1	2		3	3	1		2	1	2		1	1	2	2	2	1	1	2					1	2		1			1					1		1
„Da seid Ihr Schuld dran“		1	4	2	3		3	3	2		3	2	2		1	1	2	2	2	1	1	2					1	2		1	1		1					1		1
ICU: andere Ängste (als wo anders)				2	1	2	1	1	1	2			1	1		1	1					1						1
MRE ist nur ein Teil der Angst auf der ICU				1		2	2	1	1	2			1	1		1	1					1						1
Wütend auf die Tierindustrie („ich als Vegetarierin und Öko-Tante“)	1		2	2	2			1	3		3		1	1			1		1			2						2
Eierindustrie, Tiere „glücklich“ [Viel Geld für Bio /Glückliche Tiere]	2		2	1	2			1	2		2		2		1		1		1			2						2
Ich versuche das meine Beizutragen			1		1			2	1			1	2		1		1						1
Ignoranz in der Legemast	2		1	2	2			1	3		3		2		1		1		1			1						1
Profitgier	4			1	2				2	1	1		2				1					2						2
Wut bei Patienten und Angehörigen „Warum ich?“		1	2	2	2		2	2	2			2	2		1	1	2	2	2	2	1	2						2		1			1
Personal: Unmut und Lästig				2		3		3		2	2		1	2	1		1					2	1					1			1	1	1
Wütend auf die Mediziner (durch Pflege)				2		3	2	2	1	2			2	2	1		1					1				1		1			1	1	1					1	1
Pflege versucht zu optimieren				1		2		1		2	1		1	1	1		1							1									1					1
„Jetzt nervt die Pflege wieder“				1		4	3	2		2	1			1	1		1					2						1	1									1	1
„Der Neue OA am Montag setzt es dann doch ab“				1		4	3	2	1	1	1		1		1		1					1	2	1					1		1		1					1	1
Führung im ABS ist wichtig, dann nicht jeder machen was er will						2	3			1	1		1	1			1					1							2				1					2	1
Meist zuviel [Abx] – Da müssen wir auf der sicheren Seite sein			3		2	1	2	1		1	1		2	1	2		1					1							2		1								2
Bedenken [der Pflege] = schlechte Kritik in der Wahrnehmung [der Ärzte]	1					3	3	3		1	3		2	1	1		1					1	1					1	1		1		1					1	1
Keine Diskussion zu ABx Ärzte-Pflege erwartet				1			3	2			1		1	1	1		1					2	1					1			1							1	1
„Dann kommt schon wieder dieser Blick – Was willst du denn?“			1	1		2	4	4			1				2		1					2	1			1		1										1	1
Eher Überraschung [Der Ärzte]				1	1	2	1	1		1			1		1		1												1				1
Erfahrung					1	1	1	1	1				2		2											1
Angehörige sind wütend auf die Pharmaindustrie	4	1	1	1	2			2	2	1	1	1	2		2	1	1	2	2	2	2	2					1	2		1			1							1
„Jetzt schaffen die das nicht mehr“			1	1	2	1		2	4		1	1	2		1	1	1	1	1	2	1	2	1	1			1	1					2
„Warum haben die bisher nichts erreicht“	1		3	1	2		1	2	4	2	2		2	1			1			1		1	1	1		1	1	1			1		1					1
„Die Pharmaindustrie ist immer böse“	4	1	3	1	2		2	3	1	2	1		2	1	1		1	1	1	1	1	2				1	1	2												1
Konspirationsdenken	2	1	3	2	3	1	2	3	2	2	2		2		1		1	1	1	1	1	1					1	1			1
MRE produziert durch die Pharmaindustrie	4		2	1	2		1	2	2	2	3		2		2		1	1	1	1	1	2	1			2	1	2											1	2
Die verdienen Geld damit	4	1	1	1	2		1	3	2	2	2		1	1	1		1	1	1	1	1	2				1	1	2	1	1	1									1
Mit AKs gegen Tumore verdient man mehr, weniger Entwicklung +	3		1	2	2			3	3	1	1		1	1	1		1	1	1	1	1	2				1		1											1	1
Forschung – Löst bei Apothekerin Wut aus	2		1	1	1			2	1		1		1		1			1	1	1	1	1						2
Wir profitieren aber auch von den großen Konzernen und ihrem Geschäft	3		1	1	1			2	1	1	1		2	1	2		1	1	1	1	1	1						1
Aber die Pharma: „Wir geben nur, was uns auch was bringt“	4		1	1	2			2	3	2	1		1	1	1		1	1	1	1	1	2				1		2
Angehörige, Betroffene, Patienten			2	1	2		2	2	1			2	2	1	1	1	1	2	2	2	2	1		1				1		1			1
OP-Planung (letzter Punkt, lange Wartezeiten)				2	3	4	1	1		3			2	1	2		1		1			1	1	1									2
Zu späte Information über MRE im KH				1		1	4	1	1	1	2	1	2		1	1	1	1		1		2	1						1		2		1
Wut vom Personal bei Platzmangel		1		2		2		1	1	3	1		2	2	2		1					2						2				2	1
Angehörige			3	2	2		2	2	2			2	2	1	1	1	1	2	2	2	2	2		1		1		1		1			1
Bei Kollegen, wenn Isomaßnahmen nicht umgesetzt wurden					1	3	4	2		1	3		2		2		1					2	1					2	1			2	1		1		1		1
Wut auf das Gesundheitssystem von Inifzierten, Angehörigen, Betroffenen			3	2	3	1		1	2	3	2	2	2	1	2	1	1	2	2	2	1	2						2					1							1
Schlechter Informationsfluss				1	2	2	3		1	2	2	2	2		2	1	1	2	1	2		2	1	1				2			1	1	2
Wut keine Information aus Vorklinik				2	1	1	2	1	2	2	2	1	2	1	2		1	1	1	1		2									1
Mehr Arbeit für das Personal		1		2		3		2	1	2	1		2	2	2		1					2	1					2				2	1
Wut gegenüber dem Krankenhaus (Durch Patienten und Angehörige)	1		4	2	3		2	1	2	1	2	2	2		2	1	1	2	1	2		2						2		1			1							1
Wut, wenn INfos über den Erregern nicht weitergegeben und Maßnahmen nicht umgesetzt wurden				2	2	2	3		1	3	3	1	2	1	2		1	1	1	1		2						2	1		2	1						1	1
accepted codes	58	72	129	160	155	114	176	183	145	122	155	93	196	110	175	83	201	111	106	91	59	195	95	70		47	31	147	65	48	65	56	133	6	25	6	29	90	53	59	0	0	0
1 Code	38	56	44	98	51	36	49	63	82	45	70	52	92	90	102	83	172	58	65	73	55	55	74	50		43	31	64	51	41	54	48	100	5	16	5	20	80	49	55	0	0	0
2 Codes	12	10	21	54	64	38	56	77	51	45	46	41	104	20	73	0	29	53	41	18	4	140	21	20		4	0	83	14	7	11	8	33	1	9	1	9	10	4	4	0	0	0
3 Codes	2	6	36	7	37	36	61	41	10	22	31	0	0	0	0	0	0	0	0	0	0	0	0	0		0	0	0	0	0	0	0	0	0	0	0	0	0	0	0	0	0	0
4 Codes	6	0	28	1	3	4	10	2	2	10	8	0	0	0	0	0	0	0	0	0	0	0	0	0		0	0	0	0	0	0	0	0	0	0	0	0	0	0	0	0	0	0

## Sheet: Freude (enjoyment)
"MRE erzeugt Freude"	MRE erzeugt Faszination und Interesse	MRE erzeugt positive Effekte, wenn er Instrumentalisiert werden kann	Es besteht Erleichterung, wenn keine Schuld wahrgenommen wird	Erfolgreiches Meidungsverhalten erzeugt Freude	MRE bedeutet ökonomischen Benefit	MRE erzeugt Freunde, wenn er identiziert wurde und und Therapie möglich ist	Mre erzeugt Freunde, wenn er besiegt wurde	ETHIK: MRE interagiert mit der Patientenautonomie	ETHIK: MRE interagiert mit dem Wohlergehen von Patienten	ETHIK: MRE beeinflusst die gerechte Verteilung von Ressourcen (Gerechtigkeit)	ETHIK: MRE beeinflusst die Fürsorge für Patienten	SYSTEMISCH: MRE beeflusst den Kontext von Familien (Familienhintergrund, Ethnie, Religion, Soziale Klasse)	SYSTEMISCH: MRE beeflusst das externe Umfeld von Familien (Freunde, Verwandte)	SYSTEMISCH: MRE beeinflusst das interne Umfeld von Familien (Rang,Grenzen, Subsysteme, Gender, Sexuelle Orientierung)	SYSTEMISCH: MRE beeinflusst instrumentelle Funktionen von Familien (Alltägliche Aktivitäten)	SYSTEMISCH: MRE beeinflusst die expressive Funktion von Familien (Kommunikation, Problem-lösen, Rollen, Werte, Glauben, Allianzen und Koalitionen)	SYSTEMISCH: MRE beeflussen die Entwicklung von Familien (z.B. Aufgaben)	Sensorisches Glück	frohlocken	Freude	Amüsement	Schadenfreude	Entlastung	Friede	Stolz	Verwunderung	Aufregend	Ekstase	Unwissen bei Fachpersonal	Unwissen bei Laien	Mangelnder Informationstransfer	Ressourcenmangel bei Personal	MRE belastet zusätzlich zur Grunddiagnose	MRE wird überbewertet	MRE wird unterbewertet	Überbewertung für zur Über-Isolierung und Panik	Unterbewertung führt zu Disziplinproblemen und Verbreitung	Dem Personal fehlen Techniken der Informationsvermittlung	Es existieren Inkonsistenzen zwischen den Informationen über MRE (innerhalb des Personals)	Es existieren Inkonsistenzen zwischen den Informationen über MRE (global)
MRE induces enjoyment	Scientific fascination	MDROs can be used as a tool	Relief to know one was not responsible	Happiness to have avoided negative situations	Economic benefit	Possibility of target control therapy Victory over MDROs		Ethics: Autonomy	Ethics Non-Malevolence	Ethics Justice	Ethics Benevolence	context	external	internal	instrumental	expressive	developmental	sensory pleasure	rejoicing	compassion/joy	amusement	Schadenfreude	relief	peace	pride	wonder	excitement	ecstasy	lack of professional Knowledge	lack of lay knowledge	lack of information transfer	lack of ressources	MDRO aggravetes primary diagnose	MDRO is overrated	MDRO is underated	Overrating is followed by isolation and panic	Underrating is followed by maldiscipline	lack of techniques of information transfer	inconsistent information about MDRO (within staff)	inconsistent information about MDRO (globally)
Nur nach langer Genesung			2		1	2	4		2		1	1	1	2	1	1	1			1			1	1
Mikrobiologen, die einen MRe finden!	3	2			1	2	2		2		1		1												1		2												1
Wenn auf Station der Pat. aus diesem Grund nicht aufgenommen wurde		2		2	1				1	1	2		1			1							1						1			1							1
Nein, bei keiner Gruppe !				1
Challenge für Pflege und Arzt / wenns trotzdem (MRE) gut läuft		1	3	1		2	3		2	1	2		1	1		1		1					1
Wenn der Abstrich negativ ist			1			1	2		2		2		1							1
Hygieniker 😊	3	2			1	2	2		2	1	2		1		1					1					1		1
Über 3 neg. Abstriche			2			1	3		2		2		1							1				1	1		1					1
Wenn MRSA-Sepsis therapierbar ist					1	3	3		2		2		2	1	1					1			1		1		1	1
Ähhm – No !		1	1	1
Wenn die Abstriche 3x negativ ist 😊			2				3		2		2		1							1				1	1		1					1
Pat. abgeschlossene erfolgreiche Sanierung			2			1	3		2		2		1					1		1			1	1	1		1					1
Ja -- > Wandel im Umgang mit Antibiotika [bei mir = MRSA hat sein gutes]	2	2			1	2	1		1	1	1		1														1				1								1
Der Mikrobiologe freut sich über MRE	4	1			1	1	1		2		2		1		1					1							1
Der MRE ist die Daseinsberechtigung für den Krankenhaushygieniker	2	2			1	1	1		1	1	1		1		1											1
Freude über negative Abstriche			2			1	3		2		2		1							1				1	1		1					1
Erfolgreiche Sanierung			2				4		2		2		1							1			1	1	1		1					1
Wenn der Patient wegverlegt wird		2	1	3			1	1	2	1	2	1	1	1	1	1				1	1	1	1								1	1
Wenn es trotz MRE im OP klappt – Mre als Herausforderung	2		2			3			2		2		1												2														1
Bewältigen der Challenge	3		2			3	2		2		2		1												2		1					1
Wandel über Antibiotika (freude über die Entwicklungen)	2	3			2	1			2	1	2		1												1		1
MRE als Argument dafür KEINE Antibiose zu geben, Akzeptanz für Alternativpräparate		2		1				1	2	1	2	1	1	1		1													1		1			1		1			1
NEIN!				1
Nein				1
Bei Erfolgreicher Behandlung						4	4		2		2		2	1	1					1			1	1	1		1					1
Industrie der Schutzutensilien		3			3					1			1
Wenn er erfolgreich behandelt ist						3	4		2		2		2	1	1					1			1	2	1		1					1
Freunde, den Keim zu erkennen, nur dann Behandlungsoptionen	1					3			1		1		1							1							1
Bei der Chemie und Pharmaindustrie	2	2			3	1	1		1	1	1		1																											1
Wenn es nur ein 3.MRGN ist	1	1				4	1		2		2		1							1			2									1							1
Die Industrie freut sich (neue Antibiotika)	2	3			4				1	1			1
Wissenschaftler freuen sich über neue Keime	4	2			1	1	1		1	1	1		1														1
Erfolgreiche Sanierung						2	4		2		2	1	2	2	1	1			1				2	1	1		1					1
Negative Abstrichserie						2	4		2		2	1	1	2	1	1				1				1	1		1					1
Therapieerfolg			1			2	4		2		2	1	2	2	1	1			1				2	1	1		1					1
Ablösen aus dem „Infektiösem Saal“ (Anästhesist)	1		2	3						1			1									1
Verlegung		1		1			1		2	1	1		1							1			1									1
Entisolierung			1			2	4	1	2		2	1	2	2	1	1	1			1			1		1		1					1
Ich hab mich nicht angesteckt			1	4					1				1	1	1					1			1																1	1
Einzelzimmer als Kassenpatient		3	1		1			1	2	1	2	1	1	1		1					1									1
Wenn die Iso-Maßnahmen richtig umgesetzt werden			2			2			2	1	2		1										1		1
Bei negativ getesteten Mitpatienten			1		1	1	2	1	2		2	1	1	2	1	1	1			1				1
Bei Sanierung / neg Abstrichen			1			3	4	1	2		2	1	2	2	1	1	1			1			1		1
Isolierung wird von Patienten instrumentalisiet um Ruhe zu haben		4			1			1	2		2	1	1	1	2		1			1						1			1	1
Weniger Patienten zu versorgen		2		1	2				1	1	2		1										2									1
Therapieerfolg			1			3	4		2		2	1	2	2	1	1	1		1	1				1	1		1					1
Instrumentalisierung von MRE für Service-Maßnahmen		4		2	1			1	1	1	1		1													1
Pat à EZ		2			1			1	2	1	2		1										1
Pflegepersonal		1	1	1		2	2		2	1	2		1		1								1
Freude wenn alle Abstriche negativ sind und der Patient wieder am normalen Leben teilnehmen kann						2	4	1	2		2	1	1	2	1	1	1			1			2	1	1		1
Entisolierung, wenn die Infektion überstanden ist						1	3	1	1		1		1	1	1					1			1	1	1		1					1
Freude bei den ABx Herstellern	3	2			4					1			1												1
Beim Personal bei wenigen Patienten auf Station		2	1	2	1				2	1	2		1										2									1
Freude der Journalisten / Presse „Schlagzeilen“	3	3			3								1														2													1
Freunde bei begrenter Bettenkapazität, dass ein ganzes Zimmer belegt ist Und keine weitere Aufnahme kommen kann		3	1	2	2				2	1	2		1										2				1					1
Erster Einwurf: Wenn er [MRE] weg ist!				1		1	2		2	1	2		2	1	1			1	1	2			1	1	1
Nein				1				1	1	1	1	1	1	1	1	1	1
Er bleibt sehr lang, dann muss ich keinen E-Brief schreiben (?)		3		2	1	1				1	1		1						1				2									1							1
Presse freut sich, weil sie Geld verdienen kann	3	2			4								1							2
3er Zimmer à 1er Zimmer à Pflege + Ärzte freuen sich, da 2 Pat weniger		3		2	1				2	1	2		1										2									1
Firmen: Kittelhersteller à mehr Umsatz	1	3			4					1			1							2
Wenn Pat auf Station – Personal freut sich :		2		2		1	1		1	1	1		2	1	1					1			2									1
Nein – auf der ICU mit gesperrten Betten ist das kein Vorteil – auf Normalstation schon		2		1						1			1										1
Nix				1						1
Nicht erlebt				1						1
Wenn entisoliert und überwunden ist			1			3	4	1	2		2	1	2	2	1	1	1		1	2			1	1	1		1					1
Pharmafirmen freuen sich à Kohle	2	2			4					1			1							1
Wenn Abstriche negativ sind						3	4	1	2		2	1	2	2	1	1	1	1	1	2					1		1					1
Aufmerksamkeit (Pat denkt er kriegt mehr Aufmerksamkeit als MRE-Patient, bekommt er aber nicht, im Gegenteil)		3	1					1	2	1	2	1	1	2		1	1			1		1				1				1			1
Weit drüber gesprochen wird [MRE wird Thema, löst daher Freude beim TN aus]	2	2				1				1			1																										1	1
Freude: Ihn gefunden zu haben	1	1	1			4			2		1		1							2							1
„Gleich zu Beginn“: Kommt nicht von uns!		1	4	1					1	1	2		1						1	1		1			1		1		1										1
DRG!		1			2	1			1	1	1		1
Betten gesperrt		3		1	1				2	1	2		1										1									1
„Jetzt hat mein Vater ein Einzelzimmer- das ist wie privatversichert“		3	1		1			1	2	1	2	1	1	1		1	1		1	2						1														1
Nein, aber Faszination MiBi	4	2			1				1		1		1					1
Freude bei dem MRE, dass er überlebt	2	1				1	1		1				1							2
Weckt Forscherdrang	4	2			2	2	1		2		1		1						1	1							2	1
Nein!				1
Gott sei Dank, der MRE ist nicht von uns		1	4	2					1	1	2		1						1	1		1	2																1
„Oh, zum Glück ist jetzt ein Bett gesperrt“ (Pflege)		4		2	1				2	1	2		1						1	1		1	2									1
MRSA ist wie Privat mit Verkleidung mit Clinicclowns, die 2x/Tag kommen	1	3	1		1			1	2		2	1	1	1		1	1				1												1						1	1
Faszination Mikrobiologe „Kolibri-Keime“	4	1			2	1			1				1							1					1		2	1
Das Bakterium freut sich, wenn es überlebt	2	1							1				1									1
ABS = Weltverbesserung = Freude	3	2	1		1	2	1		2		1		1							1				1			1
Patient mit MRE à mehr Aufmerksamkeit erhofft à funktioniert nicht		2	1	1		1		1	2	1	2	1	1	1	1	1	1									1							1
Forscherdrang der Diagnostizierenden	4	2			1	2			1	1			1														2
Forscherdrang der Diagnostizierenden	4	2			1	2	1		1	1			1														2
1 Code	6	13	20	18	25	19	13	18	22	44	18	20	69	16	25	21	14	5	12	34	3	7	21	17	26	6	28	3	4	3	3	28	3	1	0	1	0	0	12	6	0	0
2 Codes	10	24	10	9	6	16	7	0	49	0	47	0	12	12	1	0	0	0	0	8	0	0	12	1	2	0	6	0	0	0	0	0	0	0	0	0	0	0	0	0	0	0
3 Codes	7	13	1	2	3	9	7	0	0	0	0	0	0	0	0	0	0	0	0	0	0	0	0	0	0	0	0	0	0	0	0	0	0	0	0	0	0	0	0	0	0	0
4 Codes	7	3	2	1	5	3	13	0	0	0	0	0	0	0	0	0	0	0	0	0	0	0	0	0	0	0	0	0	0	0	0	0	0	0	0	0	0	0	0	0	0	0

## Sheet: Trauer (Sadness)
"MRE erzeugt TRAURIGKEIT"	MRE erzeugt Ohnmacht	MRE erzeugt Angst vor Krankheit und Tod	MRE erzeugt Angst um finanzielle Güter	MRE erzeugt durch Second Victim Effekte (subjektives Schuldgefühl) Traurigkeit	ETHIK: MRE interagiert mit der Patientenautonomie	ETHIK: MRE interagiert mit dem Wohlergehen von Patienten	ETHIK: MRE beeinflusst die gerechte Verteilung von Ressourcen (Gerechtigkeit)	ETHIK: MRE beeinflusst die Fürsorge für Patienten	SYSTEMISCH: MRE beeflusst den Kontext von Familien (Familienhintergrund, Ethnie, Religion, Soziale Klasse)	SYSTEMISCH: MRE beeflusst das externe Umfeld von Familien (Freunde, Verwandte)	SYSTEMISCH: MRE beeinflusst das interne Umfeld von Familien (Rang,Grenzen, Subsysteme, Gender, Sexuelle Orientierung)	SYSTEMISCH: MRE beeinflusst instrumentelle Funktionen von Familien (Alltägliche Aktivitäten)	SYSTEMISCH: MRE beeinflusst die expressive Funktion von Familien (Kommunikation, Problem-lösen, Rollen, Werte, Glauben, Allianzen und Koalitionen)	SYSTEMISCH: MRE beeflussen die Entwicklung von Familien (z.B. Aufgaben)	enttäuscht	entmutigt	bestürzt	resigniert	hilflos	hoffnungslos	elendig	verzweifelt	bekümmert	trauernd	gequält	Unwissen bei Fachpersonal	Unwissen bei Laien	Mangelnder Informationstransfer	Ressourcenmangel bei Personal	MRE belastet zusätzlich zur Grunddiagnose	MRE wird überbewertet	MRE wird unterbewertet	Überbewertung für zur Über-Isolierung und Panik	Unterbewertung führt zu Disziplinproblemen und Verbreitung	Dem Personal fehlen Techniken der Informationsvermittlung	Es existieren Inkonsistenzen zwischen den Informationen über MRE (innerhalb des Personals)	Es existieren Inkonsistenzen zwischen den Informationen über MRE (global)
MDRO induces sadness	MDROs produces helplessness	Death and Illness	Fear of financial difficulties	Second Victims	Ethics: Autonomy	Ethics Non-Malevolence	Ethics Justice	Ethics Benevolence	context	external	internal	instrumental	expressive	developmental	disappointment	disencouragement	distraughtness	resignation	helplessness	hopelessness	misery	despair	grief	sorrow	anguish	lack of professional Knowledge	lack of lay knowledge	lack of information transfer	lack of ressources	MDRO aggravetes primary diagnose	MDRO is overrated	MDRO is underated	Overrating is followed by isolation and panic	Underrating is followed by maldiscipline	lack of techniques of information transfer	inconsistent information about MDRO (within staff)	inconsistent information about MDRO (globally)
Schuldgefühle	1	1	1	3	2	1	1	1	2	1	1	1	2	1	1	2		2	1	1	2	2			1	1	1	1							1
Warum ich?	3	3	3	1	1	2	2			1	2	2	2	1	1	2		2		1	1	2	1	1	1		1			1
Isolation	2	1		1	1	2	1		1	2	2	2	1	1	2	1		1	1	1	1	1	1	1	2				2	2	1		1		1	1
Traurigkeit	3	1		2	1	2	1			2	1	2	2		1	1		1		1	1	2		2						1
Hilflosigkeit	4	3	2	2	1	2	1		1	2	2	2	2	1	1	1		1	1	1	1	1		1	1	1	1			2			1
Ausweglosigkeit	3	4	2	2	1	2	1		1	2	2	2	2	2	1	1		1		1	1	2		1	1					2			1
Lange und schwierige Behandlung	2	3	3	2	1	2	1	1	1	1	2	2	1		3	2		2	1	1	1	1	1		2	1			1	2					1
Patient: Sich aussätzig fühlen	2	4		2	1	2	1	1		2	2	2	1		1	1		1	1	1	2	2			1			1		2			1		1
Angehörige: schwierige Besuche, weniger Besuch	2	3	1	2	1	1	1	1	1	2	2	2	2	2	2	1		1			1		2	1	1		2			2							1
Personal: mehr aufwand, keine Lust,	1				1	1	1	2	1	1	2				1				1			1			1				2	1		1		2		1
Geschäftsführung: zu hohe Kosten			4		1	1	1	2			2				1								1						1	1							1
Die Patienten glauben sie müssen sterben	4	4		1	1	2	1		1	1	1	2	2	1	1	2		1	1	2	1	2		1			2	1		2	1		1		1		1
MRE > Karzinom	2	3	1	2		2	1		1	1	1	1	1	1	1				1			1					1	1
Angehörige / Pat à Iso, Versorgung reduziert	1	1		1	1	1	1	2	1	1	2	1	1		1	1	1	1	1		1	1	1	1			1			2							1
Stigmatisierung	3	2	2	2	1	1	1	2	1	2	2	2	2	2	2			1		1	1	1		1	1		1			2							1
Behandlungsfehler		2	1	2	1		2	1	1	1	2	1	1	1	2			1							1	2		1	2	1		1		1	1	2
Bei Pat. wegen Isolierung	2	1		1	1	2	1	1	1	2	2	2	1		2	1		1	1	1	1	1	1	1	1		1			2							1
Patient, Einzelzimmer, alleine	2	1		1	1	2	1	1	1	2	1	2	1	1	2				1	1	1	2	1	1						2
Geschäftsführung: leeres Nachbarkeit, Mehrkosten	2		4				1	2			2	1			1								1						1	1						1
Patient: Schlechte Aufklärung	2	3		3	2	2	2	1	1		2	1							1	2	1	2			1	1	1	2		2					1		1
Verzögerte Verlegung	2			1	1	1	2	2	1		2	1			1	1		1	1	1	1		1		1			1		2
Ja, bei Pat + Angeh: Stigmatisierung	4	2	1	2	1	2	1	1	1	2	2	2	2	2	2	2		2	1	2	1	2		1	1		1			2							1
Behandlunsgfehler? Schlechtere Behandlung		3		3	1	1	2	1	1	1	2	1	1	1	2				1			1	1		1	2		2	2	2					1	1	1
Verzögerte Behandlung		2		2	1		2	2	1		2				2	2		1			1	1	1	1	1	1		1	1	2
Ja, bei Patient: Stigmatisierung	4	2	1	1	1	2	1	1	1	2	2	2	2	2	2	2		2	1	2	1	2	1		1		1			2							2
Pat.: sich ausgestoßen fühlen	3	3		2	1	2	1	1	1	2	2	2	2	2	2	1		2	1	2	1	1	1		1		2	1	1	2					1		1
Über Missverständnisse	1	2	1	2	1	1	1	2	1	1	2	2	1	1	1							1	1	1	1	2	2	1							1	1	2
OP Erfolg verblasst wegen Wundheilungsstörung	1	2		3	1	1	1	1	1		2	1	1	1	1	1		2					1	1	1		1	1		2	1				1		1
Koinfektion		3		2			2	1	1		2											1	2	1	1					2	1	1		1
Sepsis	1	3		2			2	1	1		2										1		1	1	1				1	2		2		1
Patient wegen Stigma	4	2	1	2	1	2	1	1	1	2	2	2	2	2	2	2		2	1	2	1	1	2	1	1		1			1					1		1
Personal wegen mehr Arbeit, aber nicht traurig			1		1	1	2	2	1		1	1			1								1		1				2	1						1
Patienten sind traurig	4	3	1	2	1	2	1		1	1	2	2	2	1	1	1		1	1	2	1	1	1	1	1		1			1							1
Geschäftsführer ist traurig, weil ein Bett nicht belegt werden kann	1		4			1	1	2			1	1			1								1							1
Patient schlechter Behandelt	1	2		2	2	1	2	2	1	1	1	2	1	1	1						1		1						2	2
Patient seltener besucht	1	2		1		2	1	1	1	2	2	2	2	1	2					1	1	1	1						1	2
Verzögerung der Reha	3	1	3	1	1	1	1	2	1		1				2	1		1			1	1	1		1				1	2
VL in Reha nicht möglich, daher Patient traurig	4	3	1	2	1	2	1		1		2	1	1		2	1		1		2	1	1	1		1		1	1	1	2							1
Nein, passt eher nicht																														1
Iso	1	1	1	2	1	1		2		2	2	2	1	1					1	1	1	1	1	1	1					2	1		1
Behandlungsfehler	1	2		2	1	1	2	1	1	1	2	1	1	1	2	1		1	1						1	1		1	1	1				1	1	2
Schlechter Behandelt	2	3		2	2	2	2	1	1	1	2	2	2	1	2	2		2	1	1	1	2	1		1	2			1	2					1	2
Seltener Besuch	3	1		1	1	2	1	1	1	2	2	2	1	1	2					1	1	1	2	1	1		1		1	2
Schuld	1	1		3	1	1		2	1		1	2	1	1	1					1					1	1	1			1
Zeitdruck à Pflege			1	1	1	1	2	2	1		2	1											1						2					1	1
Schuld	2		1	2	1	1	1	2	1	1	1	1	1	1	2	1		1		1	1		1		1	1	1			1
Isolation	2	1		1	1	2	1	1	1	2	2	2	1	1	2					1	1	1	1	1	1					2	1		1
Eingeschränkte Bewegungsmöglichkeiten	2	2		1	1	2	1	2	1	2	2	2	1	1	1			1	1	2	2	1	1		1					2						1
eingeschränkte Freiheit	2	2		1	1	2	1	2	1	2	2	2	1	1	1			1	1	2	2	1	1		1					2	1		1			1
Beim Patienten durch Isolation	2	1		1	1	2	1	2	1	2	2	2	1	1	1	1		1		1	2	2	1		1					2	1		1			1
AB nicht wirksam	3	3	1		1		1		1		1					1		1	1	1	1	2	1			1										1
Lange Behandlungszeit	1	2	4	1	1	1	1	2	1	1	2	1	1	1	1	1		1		2	1	1	1	1	2					2	1		1
Bedingt jein	2	2	1	1	1	1	1	1	1	1	1	1	1	1	1																1	1
Isolation bei Patienten	2	2		2	1	2	1	1	1	2	2	2	1	1	2				1	2	2	1	1	1	1					2	1		1
Angehörige	3	1	1	1	2	1	1	1	1	2	1	2	1	1	2	1		1				1	1		1					1
Seltene Kontakte für Patienten	2	1		1	1	2	1	2	1	2	2	2	1	1	1					1	1	1	1	1	1		1			2	1		1
Angst durch unklare Ursache wer oder was es verursacht hat	2	2		1	1		1	1	1	1	1	1	1	1					1	1		1	1		1	1				2
Angst bei Rollenwechsel Med Experte à Patient	3	2		2	1	1	1	2	1		1				1			1	1	1						1	1			2
Tod durch Sepsis mit MRE	2	3		2	1	1	1		1	1	1	2	2		1		1	1	1					1						2
Isolation	2	2		1	1	2	1	1	1	2	2	2	1	1	1			1		1	2	2	1	1	1					1	1		1
Vorwürfe	2	1	1	3	1	2	1	1	1	1	1	1	1	1	2										1	1	1		1	1						1	1
Tod	2	3	1	1	1	2	1	1	1	1	2	2	2	1	1		1							2						1
Vernachlässigkeit	4	3		1	1	2	2	1	1	1	2	2	2	1	2	1	1	1		1	2	2	1	1	1				1	2
Tod	2	3	1	1	1	2	1	1	1	1	2	2	2	1	1		1							2						1
Komplikation	2	4	1	2	2	1	1	2	1		2	1	1		1				1	1			1	1	1			1	1	2		1
Isolation macht traurig Und einsam	3	2		2	1	2	1		1	1	2	2	2	1	1			1	1	2	1	2	1	1	1		1			2
MRE heißt für Patienten Isolation	1	2		1	1	2	1	1	1	2	2	2	1	1	1		1	1	1		1	1	1	1	1					2			1
Entsetzte Angehörige	4	4	1		1	2	1	1	1	2	2	2	2	2	2		1				1	1	1	1			2	1		1
Deutlich „weniger behandelte“ / vernachlässigte Paienten im ISO-Zimmer	1	1		2			1	1	1		1				1			1	1	2	1	1	2		1				1	2		1		1
Reduzierte Fallzahlen			4		1		1	2			1				1								1							1
Steigende Kosten			4		1		1	2			1				1								1						1	1
Angst, Unsicherheit, Aufklärung	2	4	1	2	2	2	1	1	1	1	2	2	2	1	1	1		1	1	1	1	1	1	1	1			1		1			1		1	1	1
Mitleid	1	1		2		2	1	1	1	2	2	2	1	1	1								1
Isolation	2	2	1	1	1	2		1	1	2	2	2	1	1	1			1	1	2	1	1	1	1	1					2
Vernachlässigung	3	2	1	1	1	2		1	1		2	2	2	1	2		1				1	1	1	1	1				1	2	1		2			1	1
Fall Bypass à MRE à Sepsis à Tod	3	3	1	2	2	1	1	1	1	1	2	1	1		1			1	1	1	1	1		1						2
Fall MRSA nach Aufenthalt à Vorwürfe – Absichtlich angesteckt / Warum habt ihr nicht aufgepasst?	2	3	1	2	1	2	2	1	1	2	2	1	1	1	2		1								2	1	1			2	1				1		2
Isolation durch Isolierung	2	2		1	1	2	1	1	1	2	2	2	1	1	1				1	2	1	1	1	1	1					2			1
Iso à Einsamkeit à Traurigkeit	3	2		2	1	2	1		1	1	2	2	2	1	1			1		1	1	1	1	1	1					2
Patient selbst durch Iso	2	2		2	1	2	1	1	1	2	2	2	1	1	1			1	1	2	2	2	1	1	1					2
Traurigkeit und Unsicherheit bei betroffenen Patienten	3	3		2	1	2	1		1	1	2	2	2	1	1	1	1	1		1	1	2	1	1	1					2					1		1
Traurigkeit durch Isolierung	2	2		2	1	2	1	1	1	2	2	2	1	1	1			1	1	2	1	1	1	1	1					2
Patient und Angehörige sind beide traurig, weil sie nicht gemeinsam raus Können	3	2		2	1	2	1		1	1	2	2	2	1	1	1						1	2	1	1					2
Kein Kontakt zum Baby (oma/opa)	4	1	1	2	2	2	1	2	1	2	2	2	1	1	1				1	1		1	1	1						2
Patient: Ja – fehlendes soziales Umfeld	2			1	1	2	1	1	1	2	2	2	1	1	1					1	1	2	1	1	1					2
Teilnahme an Gesellschaft eingeschränkt	2			1	1	2		1	1	2	2	2	1	1	1			1	1	2	1	1	1	1	1					2
Alleinsein	2	2		1	1	2	1	1	1	2	2	2	1	1	1					1	1	2	1	1	1				1	2
Isolierung	1	2		1	1	2		1	1	2	2	2	1	1	1			1	1	1	1	1	1	1	1				1	1	1		1
Angst und Hoffnungslosigkeit	3	3		2	1	2	1	1	1	2	2	2	2	2	1			1	1	2	1	1	1	1	1					2					1
Patientenisolierung, Ausgrenzen	1	2		1	1	2		1	1	2	2	2	1	1	1	1		1		1	1	2	1	1	1				1	2
Befürchtungen dass der Angehörige isoliert werden muss und dadurch weniger gesehen wird		2			1	1	1	2	1	1	2	2	1	1		1			1				1		1		1			2							1
Längerer Heilverlauf		2	2	1	1	1	1		1	1	2	1	1	1	1	2		1			1	1	1		1					2
Ja, bei Patienten, wegen Iso	2	2		1	1	2		1	1	2	2	2	1	1	1			1	1	2	1	1	1	1	1					2
Patienten gehen in der Iso ein	1	2		1	1	1	1		1	1	2	1				1		2	1	2	1	1	1	1	1					2	1		1
Isolation und Isolierung	2	2		1	1	2		1	1	2	2	2	1	1	1			1	1	2	1	1	1	1	1					2
Hoffnungslosigkeit, allein, Angst à Wechselspiel à Was ist was?	3	3	1	2	1	2		1	1		2	2	2	2		1		2	1	2	1	2	1	1	1			1		2					1
Ungewissheit – Was kommt auf ihn zu?	4	3			1	2	1	1		1	2	2	2	2					1	1			1	1	1		2	1	1	2					1		1
Depression wird auf Patienten eher als auf andere	2	2		2	1	1	1	1		1	2	2	2	2	1	2		2		2	1	2	1	1						2
Patient erfasst eigene Krankheit +MRE	3	3			1	1	1	1	1	1	2	1	1	1		1						1	1							2
Meist wird es so erklärt, dass es für den Pat. ok ist				1		2		1			1	1		1					1
Trauer kommt durch die Iso	4	2		2	1	2	1		1	1	2	2	2	1	1	1		2	1	2	1	1	1	1	1					2
Fehlendes soziales Umfeld, Teilnahme	2	2		1	1	2	1		1	1	2	2	2	1	1			1		1	1	1	1	1	1					2
„Vermummung“ à Traurigkeit, Angst	2	3		2	1	2			1		2	1	1			2		1			1		1	1	1					1
Traurig weil man daran sterben kann weil nichts mehr wirkt	4	3	1	1	1	2	1	1	1	2	2	2	2	2	1	2	1	2	1	2	1	1	1	1			1			2							1
Eher durch Iso	1	2		1	1	2	1	1	1	2	2	2	1	1	1			1	1	2	1	1	1	1	1					2
Traurig wegen Iso, kein physischer Kontakt	2	2		1	1	2	1	1	1	2	2	2	1	1	1			1	1	2	1	1	1	1	1					2
Angehörige mit Babys dürfen nicht rein	2	1	1	2	2	2	1	1	1	2	2	2	1	1	2								1	1	1					2
Den Patienten nicht küssen dürfen	2	2		1	1	2	1	1	1	2	2	1	2	1	2								1	1						2
Patient wird isoliert à weniger gesehen von Ärzten und Pflege	1	2	1	1	1	1	1	1	1	1	2	1						1	1	2	1	1	1		1				1	2
„Ich hatte den KH-Keim“	1	1		1	2	1	1	1	1		1												1		1		1			1							1
Iso, längerer Heilverlauf	2	3	2	1	1	2	1		1		2	2	2	1	2	1		2	1	2	1	1	1	1	1					2
MRE ist Rückschritt im Behandlungsverlauf	3	2	2	2	1	2	1	1	1	1	2	2	1	1	2	1		1	1	1		2	1	1	1					2
…wenn ich ihn hab	1	2		1	2	1	1		1	1	2	1											1		1					1
…wenn man z.B. an Massentierhaltung denkt	1	2	1	1	1		1		1		1												1		1												1
Weniger Traurigkeit, eher Frust	3	1			1	1	1	1	1	1	2	2	2	1	2										1					2							1
Einsamkeit (Iso-Zimmer) à Traurigkeit	2	2		2	1	2	1		1	1	2	2	2	1	1				1	2	1	2	1	1	1				1	2							1
Bei Betroffenen durch Isolierung / Stigmatisierung	2	2		2	1	2	1	1	1	2	2	2	2	2	2	1		1		1	1	1	1	1	1					2							1
Bei Patienten und Angehörigen, Isolierung	4	3		1	1	2	1	1	1	1	2	2	2	1	1	1		2	1	2	1	1	1	1	1					2							1
Nicht der MRE sondern die daraus folgenden Isolation	2	2		2	1	2	1		1	1	2	2	2	1	1			1	1		1	1	1	1	1					1
Hilflosigkeit	4	3	1	1	2	1	1	1	1	1	2	2	2	2		1		1	1	1	1	1	1	1	1		2			2
ja bei Patienten, Isoliert, Einsam, allein	4	3		2	1	2	1		1	1	2	2	2	1	1	1		2	1	1	1	1	1	1					1	2
Angehörige, Angst, Denken Sie können nicht mehr besuchen	4	3		1	2	2	1	1	1	2	2	2	1	1	2		1					1	1	2	1			1		2	1		1		1
Isolierung, Trauer, Einsam	3	3	1	1	1	2	1		1	1	2	2	2	1	1	1		1	1	2	2	1	1	1	1				1	2
Frustration, Man hat nichts mehr um zu therapieren [Personal]	4	2	1	2	2	2	1	2	1		1	1	1	1	1	1		1				1	1		1					2						1
Wenn ich ihn habe (Träger ist traurig)	3	2	1	2	1	2			1		2	2	2	1	1						2	2	1	1	1					1
Global macht traurig: Sorglosigkeit: wir sehen worauf wir zusteuern	3	3	1	1	1	2	2	1	1							2		2				1	1					1		1				1			2
Sehenden Auges in den Untergang	4	3	1	1	1	2	2	1	1							1		2	1				1										1
Hilflosigkeit / Ratlosigkeit bei den Therapierenden	4	2	1	2	1	1	1	2	1		1					1		2	1			1	1			1				1						1
Iso macht traurig, nicht der MRE	1	2		1	1	2	1		1	1	2	2	2	1	1					1	1	1	1	1	1					2
Traurig ist nur der Patient	2	2		2	1	2	1		1	1	2	2	2	1	1	1				1		1
Unterversorgung durch das Personal	2	1	2	1	1	1	2	2	1		1										1		1		1				2	2						1
Alleingelassen	3	1		2	2	2	1	2	1	2	2	2	1	1	1				1	1	1	1	1	1					1	2
Auf ICU: Glaswände /Aquarium bei MRE Patienten „Goldfischchen“	1	2	1	3	2	1	1	2	1		1										1		1		1					2
„Im Pj wurde ich reingeschickt in die Box“ – Arztersatz, schlechte Versorgung	1	2	1	2	1	1	1	2	1		1				2	1					1		1							1
Lästig	2	1		2	1	1	1	2	1		1							1
Stigmatisierung, Isolierung	3	2		1	1	2	1	1	1	2	2	2	2	2	1	1		2	1	1	1	1	1	1	1					2							1
1 Code	15	14	28	46	74	22	74	51	85	34	19	16	40	60	54	27	11	39	45	28	48	49	76	55	63	6	8	7	15	18	13	3	14	2	7	10	14	0	0	0	0
2 Codes	38	46	4	34	13	62	5	18	0	34	69	60	32	9	16	5	0	12	0	26	9	15	2	3	2	0	3	0	1	64	0	0	1	0	0	0	2	0	0	0	0
3 Codes	19	22	0	2	0	0	0	0	0	0	0	0	0	0	0	0	0	0	0	0	0	0	0	0	0	0	0	0	0	0	0	0	0	0	0	0	0	0	0	0	0
4 Codes	13	3	3	0	0	0	0	0	0	0	0	0	0	0	0	0	0	0	0	0	0	0	0	0	0	0	0	0	0	0	0	0	0	0	0	0	0	0	0	0	0

## Sheet: Ekel (Disgust)
"MRE erzeugt EKEL"	MRE ist eine Seuche	MRE bedeutet "Schmutzig-Sein"	Ekel bei MRE wird sehr unterschiedlich wahrgenommen	Die Schutzausrsütung erleichtert den Umgang mit MRE ("Ekelprotektion")	MRE erzeugt Selbstekel	MRE erzeugt ekelhafte Assoziationen	MRE ist Teil des Alltags	MRE erzeugt sensorisch ekelnde Eindrücke	ETHIK: MRE interagiert mit der Patientenautonomie	ETHIK: MRE interagiert mit dem Wohlergehen von Patienten	ETHIK: MRE beeinflusst die gerechte Verteilung von Ressourcen (Gerechtigkeit)	ETHIK: MRE beeinflusst die Fürsorge für Patienten	SYSTEMISCH: MRE beeflusst den Kontext von Familien (Familienhintergrund, Ethnie, Religion, Soziale Klasse)	SYSTEMISCH: MRE beeflusst das externe Umfeld von Familien (Freunde, Verwandte)	SYSTEMISCH: MRE beeinflusst das interne Umfeld von Familien (Rang,Grenzen, Subsysteme, Gender, Sexuelle Orientierung)	SYSTEMISCH: MRE beeinflusst instrumentelle Funktionen von Familien (Alltägliche Aktivitäten)	SYSTEMISCH: MRE beeinflusst die expressive Funktion von Familien (Kommunikation, Problem-lösen, Rollen, Werte, Glauben, Allianzen und Koalitionen)	SYSTEMISCH: MRE beeflussen die Entwicklung von Familien (z.B. Aufgaben)	ablehnend	aversion	abneigung	widerwille	abscheu	verachtend	verabscheuen	Unwissen bei Fachpersonal	Unwissen bei Laien	Mangelnder Informationstransfer	Ressourcenmangel bei Personal	MRE belastet zusätzlich zur Grunddiagnose	MRE wird überbewertet	MRE wird unterbewertet	Überbewertung für zur Über-Isolierung und Panik	Unterbewertung führt zu Disziplinproblemen und Verbreitung	Dem Personal fehlen Techniken der Informationsvermittlung	Es existieren Inkonsistenzen zwischen den Informationen über MRE (innerhalb des Personals)	Es existieren Inkonsistenzen zwischen den Informationen über MRE (global)
MDRO induces disgust	MDROs is an epidemic	MDROs are equated to uncleanliness	People perceive MDROs differently	Gloves and gowns minimize feeling disgusted	Self-disgust	Associations	Part of everday-life	Sensory experience	Ethics: Autonomy	Ethics Non-Malevolence	Ethics Justice	Ethics Benevolence	context	external	internal	instrumental	expressive	developmental	dislike	aversion	distaste	repugnance	revulsion	abhorrence	loathing	lack of professional Knowledge	lack of lay knowledge	lack of information transfer	lack of ressources	MDRO aggravetes primary diagnose	MDRO is overrated	MDRO is underated	Overrating is followed by isolation and panic	Underrating is followed by maldiscipline	lack of techniques of information transfer	inconsistent information about MDRO (within staff)	inconsistent information about MDRO (globally)
Durchfälle, Gestank	2	4	2	2	2	3		4	1	2		2		2	2	2	2	1	2	2	2	1	2	1	1		1					1		1			1
Schon wieder das Bett frisch machen	2	3	2	3	1	3	3	3	1	2	1	2		2	1	1	1	1	2	1	2	2	2	1	1				2			2		2			1
Eitergeruch	2	3	2	2	2	4		4	1	2		2		2	2	1	2	2	2	2	2	1	2	1	1	1	1
Unangenehmes Gefühl	3	3	4	1	3	4	1	4	1	2		2	1	2	2	1	2	2	2	1	2	2	2		1	1	2			1	1		1			1	1
Nicht heilende Wunden : personal, angehörige, Patienten	3	2	3	2	2	4	1	2	1	2		2		2	1	1	1	1	2	1	1		2	1	1	1				2	1	2	1	2	1	1	1
Hängt vom Bild und Verlauf ab			4	1	2	4	1	2	1	2		2		2	1	1	1	1						1		1	1				1	1	1	1
Alle kleinen Tiere sind eklig	2	1	3		1	2		1	1	2		2		2	2	2	2	1			1						1				1		1			1	1
Eher Angst und extreme Vorsicht	4	2		2	1	1	1	1	1	1	1	2		2	1	2	2	2			1					1	2	1		1	2		2			1	1
Nein! Nicht schön, aber Ekel jetzt auch nicht		1	2	2			2		1	2		1		2	1	1	1	1			1					1
Wunden (Pseudomonaden)	3	1	2	2	3	4		4	1	2		2		2	2	2	2	1	1	1	1	1	2		1	1				1		1		1		1	1
Vielleicht ekelt sich Pat selbst, wenn er Wundheilungsstörungen hat	3	3	3		4	2		3	2	2		1	1	2	2	2	2	1	1	1	1	1	2	1	2			1		1	1	1		1	1		1
Ja, Patient	3	1	1		4	2		1	2	2		1		2	2	2	2	1	1	1	2	2	2	1	2		1	1		1	1	1		1	1		1
Ja, unbeteiligte dritte	4	1	2	1		3	1	1	1	2		2		2		1		1	2	1	2	1	2	1	2		1	1			1	1		1	1		1
Nein bei Pflege und Ärzten			2	1			2		1	2	1	1		2	1	1																				1
Die Folgen der fehlenden Wundheilung	3	1	3		1	2	1	2	1	2		1	1	2	1	1															1	1
Geruch	2	3	4		3	4		4	1	2		2		2	2	2	2	1	2	2	1	2	2		1
JAAA Bei ALLEN!	3	3	2		2	2	1	2	2	2		2	1	2	2	2	2	2	1		1
Wahrscheinlich ja, bei allen	3	1	3	2	2	3	1	2	2	2		2	1	2	2	2	2	2	1				1					1				1			1	1	1
Wieder: je größer die Unwissenheit, desto mehr	3	3	4		3	3	1	2	1	1	1	2	2	2	2	2	2	2	1	1	1	1	2	2	2	2	2	1		1	1	2	1	2	2	2	2
Pflege, Angehörige, Patienten, Ärzte, Reha, Verlegung,	2	1	4	3	2	2	3	1	2	2	2	2	1	2	2	2	2	2	1	1	1	1	1		1	1		1	1	2	1	2	1	2	1	1	1
Beteiligte	2	1	3	3	1	2	2	1	2	2	2	2	1	2	2	2	2	2	1					1				1		2	1	1	1	1	1	1	1
Andere Patienten	2	2	1	1		2		1	2	1	1	2	1	2	1	2	1		1		1	1	1	1	1		1	1		1	1		1		1
Ekel wird eher von Frauen zugegeben			2		1	2	1	1	1	1		2	1	2	2	2	2	1								1	1				1		1
Ich, wenn ich an den Grund für Infektionen denke: undesinfizierte Hände, Hygienefehler	4	4	2	2	1	3	1	1	1	2	2	2	1	2	1	1								1		1	1			1				1
JA, geprägt durch Vorstellungen, nicht durch den Keim selbst	1	3	4		2	3		2	1	2		1	1	2	1	1						1	1			1	1				1		1
Pseudomonas Rasen sind eklig	3	2	2		2	4		3	1	2	1	1		2	1	1			2	1	1	1	2		1
Geruch von Clostridien	3	4	1		2	4		4	1	2		1		2	2	2	1		2	2	2	1	2		1	1	1
Bei unbeteiligten Dritten	3	3	3			3		2	2	2		1	2	2	1	2	1	1	1	1	1	1	1	1	1		2	1			1	2	1	2	1		2
Das Sehen des verkittelten Patienten in der Cafeteria	3	2	4	2		4	2	1	2	2		1		2	1	1			1	1	1	1	1	1	1	1	2	1			1		1
Alle weichen aus, wenn so einer im Aufzug steht	3	3	1	1		4	1	2	2	2	1	1	1	2	1	2	1	1	1	1	1	1	1	1	1	1	1	1			2		2				1
Ich ekle mich vor Hygienefehlern	2	4	2	1	2	4	1	2	1	2		1		2					2	1		1	1		1	1	1
Der MRE ist nur die Spitze des Eisbergs	3		1			3	3		1	2	1	1	1	2	1	1				1																1	1
Hygienefehler ekeln mich	2	4	2	1	1	4	2	2	1	2		1		2		1			1	1	2	1	1	1	1
Die Vorstellung über den Zustand und die Übertragung (rektalnachweis bei A, nun bei B)	3	4	1		1	4	1	2	1	2		1		2		1			1	2	1	2	2	1	1	1	1	1								1	1
Alters und Geschlechtsabhängig		2	4			2	1			1	1	1	1	1	2	1	1	1						1	1		1								1
Situation			4	1	1	2	1	1		1		1		1						1								1		1	1	1	1	1	1
Extreme Gerüche	1	4	3		2	4		3	1	2		1		2		1			2	1	2	2	2		1		1
Vorstellungen	4	2	4		1	2	2	1		1		1	1	2					1	1	1	1	1	1	1	1	2	1		1	1	1	1	1	1	1	1
Ekel eher bei jüngeren Ärzten und Pflegenden	1	2	3	1		2	1		1	2	1	2		2	1	1										1						1		1		1
Ekel eher bei Frauen	1	3	3		1	2		1	1	2		1		1	1																1		1
Nur bei unsachgemäßen Schutzmaßnahmen	1	1	2	2		1	1		1	2		2		2		1										1						1		1		1
Nein			1				1
Eher in der Vorstellung der Öffentlichkeit	3	1	3			2	1		1	2		1		2		1			1	1	1	1	1	1	1		1				2		1				1
Nicht beim Behandlungsteam			1	1			1					1		1												1
Nicht beim Patienten							2
Nein, Keime sind unsichtbar		1	1	1			2
Schutzanzüge machen sicher	1		1	4			1				1	1		2	1
Nein			1	1			1
Persönlichkeitsabhängig	2	2	3	1	3	3	1	2	2	2		1	1	1	1	1	1	1	1	1	1	1	1	1	1	2	2	1	1	1	1	1	1	1	1
Eher in der Öffentlichkeit vorhanden	2	2	2			2	1		1	2	1	1	1	2	1	2	1	1	1	1	1	1	1	1	1		2				1		1				1
Ekel vor sich selbst: Andere ekeln sich vor mir	2	4	1		4	4	1	2	2	2		2	1	2	2	2	2	2	1	1	2	1	2		1			1	1	1	1		1				1
Mehr Vorsicht bei Kontakt / Berührung	3	3	2	3	2	2	1	2	1	2	1	2	1	2	1	2	1		1	1	1	1	1	1	1	1	1	1	1		1		1			1	1
Sehr häufiges handschuhwechseln und desinfizieren	2	3	1	4		2	2	1		1	1	1		1						1			1		1	1	1	1			1	1	1	1		1	2
Mehrere Handschuhe übereinander	3	3	1	4		2	1	1			1	1		1						1			1		1	1	1	1			1	1	1	1		1	2
Distanz	4	3	2	1	2	4	1	1		1		2	1	2	1	1	1	1	1	1	1	1	1	1	1	1	2	1	2	1	1		1		1	1	1
Kontaktabweisend	4	3	2	2	2	3	1	1	1	1	1	2	1	2	1	1	1	1	1	1	1	1	1	1	1	2	2	1	2	1	1		1		1	1	2
Assoziation mit Schmutz, Seuche, Schmuddelig, unrein	3	4	1	2	2	4		4	1	1		2	2	2	1	1	1	1	1	1	1		1	1	1	1	2	1	1	1	1		1			1	1
Körperliche Kontakt vermeiden	4	4	1	2	3	4	1	2	1	1		1	1	2	1	1	1	1	1	1	1	2	1	1	1	1	1	1	1	1	1		1			1	1
Bezeichnung von MRE Infektion /Besiedlung als Seuche	4	3	1		1	4	1	1	1	1		1		1									1	1	1		1	1		1	1		1		1	1	1
Nebenwirkungen		1	2		1	1	1			2		1	1	1	1	1	1	1								1	1		1	1
Mangelnde Information	3	4	3		3	3	1	1	1	2	1	2	1	2	2	1	1	1	1	1	1		1	1	1	2	2	1	1	1	1	1	1	1	1	2	2
Ekel à stark infizierte Wunde	1	4	2		3	4		3		2		1		2		1				1			1		1
Eher vor den Wunden / Eiter	1	3	3		2	3		2		2		2		2		1				1			1		1		1
Maske vertuscht den Gesichtsausdruck	1	1	1	3	3	2	1	1		1	1	2		1												1
Schutzausrüstung reduziert den Ekel	1	3		4	1		1			1	1	2		2		1				1			1		1	1
Patient : Selbstekel, Gefühl andere ekeln sich vor ihm	3	4	1		4	2	1	1	2	2		2	1	2	2	2	2	2	1	2	1	2	2	1	2			1		1	1		1
Schmuddelig	2	4	2		2	4	1	3		1	1	2	2	2	1	2	1	1	1	1	1	1	1	1	1	1	1	1		1	1		1		1	1	1
MRE = Schmutz = Seuche	4	4	1		2	4		4		1	1	2	1	2	1	1	1	1	1	1	1	1	1		1		1	1		1	1		1			1	1
Kein häuslicher Kontakt	2	2	2		2	3	1	1	2	1	1	2	1	2	2	1	2	1	1	1	1	1	1	1	1		1	1		1	1		1
Man will nichts in der des Patienten berühren	2	4	2			4	1	3		1		2	1	2	1	2	1	1	1	1	2	2	2	1	1	1	1	1			2		2			1	2
Man steht ewig vor dem Zimmer und überlegt: Was mit reinnehmen? Was anziehen?	3	3	2	4			1	1		1	1	2		2		1			1	1	1	1	1		1	2	1		1
Mangelde Infos => Ekel	3	3	1		1	3	1	2	1	1	1	2	1	2	2	2	2	1		1		1	1		1	1	2	1		1	2	1	2	1		1	2
Dann stinkt man selbst, wenn man in dem Schutzanzug war à Selbstekel des Personals	1	4	2	2	3	2	1	3			1	2		2						1			1	1	1											1
Ekel vor Wunen und nicht abh. Von MRE	2	1	2		1	3	1	2				2		2	1	1	1
Eher Unmut wegen hohem Aufwand der Isolierungsmaßnahmen	1		2	2			1			1	1	2		2		1	1		1		1	2		1		1			1		1	2	1	2		1
Nein, noch nicht wahrgenommen			1				1
Bei Bekannten und Freunden von Patienten (nicht Angehörige)	2	1	3			3	1		2	2	1	2		2		1
Bei jungen Pflegern	1	1	2	1		3	3			1		2		1								1													1
Ich gehe nicht rein, das ist eklig	3	4	2	1	2	3	1	3		2	1	2		2	1				1	2	1		1		1	1	1	1			1		1
Unwissen	3	2	2		2	2	1	1	1	1		1	1	2	2	1	1	1	1	1	1	1	1	1	1	2	2	1		1	1	1	1	1		1	1
Ängste, Bakterien seien ansteckender	3	3	2	1	1	4		1		1		2	1	2	1	2	2	1		1			1		1	1	1	1		1	2		2			1	2
Vorwurf: Krankenhauskeim	4	4	1		2	3	2		1	2	1	2	1	2	2	1	2	1	1	2	2	1	1	2	2	1	1	1		1	2		2		1	2	2
Erzeugt eher Angst (Pat + Angehörige)	3	2	2	1	1	1			1	1		1		1	1	1	1		1	1	1	1	1		1					1	2		1				1
Angehörige Ja (fehlendes Wissen)	4	3	3		1	3	1		1	1		2	1	2	1	2	2	2	1	1	1	1	1		1		1			1	1	1	1	1			1
Fachpersonal Nein (wenn mit Thema auseinandergesetzt)		1	1	2		1	1				1	1		1
Ekel eher nicht			1	1								1				1	1
„Blicke bei Fahrt über den Flur“	3	3	2	1	2	3	1		2	2	1	2		2	2	2	2		1		2	2	2	1	1		1			1	2		2				1
Bei Pat und Angehörigen	3	3	2	1	2	4	1		2	2		2	1	2	2	2	2	2	1	1	1	1	1		1		1	1		1	1	1	1	1
Mischung aus Ekel und Angst (aufgrund von „Nicht-Aufgeklärt sein“)	3	4	3		3	4	1	1	1	1	1	2	1	2	2	2	1	1	1	1	2	2	2		1	2	2	1		1	2		2				1
Patienten und Angehörige: Eher Angst, weil Vorstellung und Nicht-Wissen	3	2	2	1	3	3	1		2	2	1	2	1	2	2	2	2	1									2	1		1	1		1
Infektion à Schaden	4	1	1		1	2	1			1	1	1	1	2	1	1	1										1	1		1						1	1
Angst und Unwissen um Bakterien	4	4	3	1	3	4	1	1	1	1		2	1	2	1	2	1	1	1	1	1	1	1		1	2	2	1		1	2		2			1	2
Ekel eher vor Gerüchen, eher Angst	1	3	1		3	3		3		1		2		2	1	1							1
Vorwurf ans KH: Der Krankenhauskeim – Den hab ich mir bei euch	3	3	1	1	1	3	2		2	2	2	1	1	1	2	1	2		1		1	1	1	2	2		1	1	1	1	1		1		1	1	2
eingefangen	1	1				1	2		1	1				1	1		1		1	1	1	1	1	1	2				1								1
kein Ekel bei GKP – eher Aufwand			1	2			3				1	1		2	1	1	1							1		1			1	1		1		1
kein Ekel, habe ich noch nie wahrgenommen			1				2
jein – „Deutsches Zwischendings“	1	1	2	2	1		1			2	1			2									1						1
Iso-Kittel – „Was ist mit dem?“	1	3	3	3		1	1				1	1		2		1			1	1	1	1	1	1	1		1			1	1		1
Eher Angst und Ungewissheit	4	3	2		3	3	1		2	2	1	1	1	2	2	2	2	2						1	1	1	2			1	2		2			1	2
Angehörige empfinden Ekel, aber nicht so drastisch	1	2	3			2	1		1	1		2	1	2	2	2	2	1			1						1
Nein, Angehörige sorglos, sind trotz MRE auf ICU dauernd da und halten Händchen			2				2				1	2	1	2	2	1	1	1														2		2	1		1
Blicke auf den Krankenhausflur: Was ist da los?	3	2	3	2	1	1	1		2	1		1		2	1	2	2		1	1	2	2	2	1	1		1	1		1	1		1
Bei Angehörigen und Gesellschaft ja, eher wegen der äußeren Umstände,	2	2	3			2	1		2	2		2	1	2	2	2	2	2											1	1
nicht wegen des Keims, sondern wegen der ISO	2	2	2	1		3	1	1	2	1	1	2		2		1			1	1	1	1	1	1	1		1	1		2	1		1
Nicht bei Fachpersonal		1	2	1			2				1			1
Freunde und Bekannte bei jungen Patienten à gehen lieber wieder	2	3	4			3	1	1	1	2		2	1	2	2	2	1	1					1					1
Auch bei Azubis und jungen Pflegern	1	2	4		1	2	2	1		2	1	2		2									1	1				1							1
V.a. bei ausländischen Patienten mit Medizintourismus	4	3	3			3	1	1	1	1	1	2	2	1	2	1	2						1	1	1	1	1			1	1		1		1	1	1
Jugend tickt aus, vielleicht zu geringes Wissen, Empfindlichkeit	2	3	3			2	1		1	1	1	1		2		1			1	1	1	1	1	1	1		1				1		1				1
Nein, kein Ekel; Wäre vielleicht besser, wenn doch	1		2				1				1	1		2	1	1	1	1														1		1
Stimmt	2	2	2		3	3	2	3	1	1	1	2	1	2	2	2	1	1	1	1	1	1	1		1	1	1	1		1	1	1	1	1	1	1	1
…eher die nicht-med. Fachkräfte sehen das so …			3	1			2				1	2		1										1	1		1
… angehörige, „Das Dorf“ …,	4	2	3			3	1	1	1	1		2	2	2	2	2	2	1	1				2	2	2		1	1			1	1	1	1
weckt archaischen Überlebenswillen à Absonderung	3	1	2		2	2	1	1	1	1	1	1	1	2	2	2	1	1				1	1	1	1
Ja, bei allen beteiligten Gruppen (Patienten, Personal, Angehörige)	1	1	2		1	1	1	2	1	1	1	1	1	1	1	1	1	1	1	1	2	1	1		1	1		1		1	1	1	1	1
Nicht mehr als andere Erreger			1	1			2				1			1							1
Eher Angst, geschürt durch die Medien	4	2	3		1	2	2	1	2		1	2	1	2	2	2	2	1	1	1	1	1	1				2		1		2		2				2
Das Dorf: „Ihhhh, der hat den Keim“	4	4	2			4	1	1	2	1	1	2	2	2	2	2	2	2	1				2	2	2		2	1		2	1		1				1
Fachkräfte auf der ICU nicht			2	1			2				1			1																	1		1
Schutzfunktion des Ekels	2	3	2	1	2	3		3		1	1	2	1	2	2	2	1	1									1
Nicht mehr als andere Erreger (für mich), für andere Personen eher	1		3			2	1	1	1		1	1		2		1	1
Unsicherheit und Angst	4	3	3		3	3		1	1	2	1	2	1	2	2	2	2	2		1			1	2	2	1	2	1		1	2		2			1	2
„Ekel muss ich sehen oder riechen können, nicht vor dem Keim“		1	3		1	1		2		1		1		1
„vielleicht wäre es besser, wenn wir uns ekeln würden“	1	1	2			2	1			1	1	2		2	1	1	1															1	1	1			1
Eher Angst – Der da hat den Krankenhauskeim	2	3	2		1	3	1		2	2		2	1	2	2	2	1	1									1	1		1	2		2				2
Geschürt durch die Medien	4	4	3		1	3	2		2	1	1	2	2	2	1	2	1	1	1	1	1	1	1				1	1	1	1	2		2				2
1 Code	21	17	25	22	19	9	59	25	29	39	49	28	36	20	29	36	33	31	38	39	31	29	45	29	42	25	33	38	16	37	34	16	37	16	13	25	23	0	0	0	0	0
2 Codes	16	15	36	10	15	20	16	9	17	27	1	50	6	62	26	28	20	8	0	3	7	7	8	5	7	7	15	0	2	2	14	2	12	2	0	2	15	0	0	0	0	0
3 Codes	19	25	23	3	13	26	2	8	0	0	0	0	0	0	0	0	0	0	0	0	0	0	0	0	0	0	0	0	0	0	0	0	0	0	0	0	0	0	0	0	0	0
4 Codes	16	16	2	5	2	14	0	2	0	0	0	0	0	0	0	0	0	0	0	0	0	0	0	0	0	0	0	0	0	0	0	0	0	0	0	0	0	0	0	0	0	0

## Sheet: emotions
bangen	nervös	ängstlich	grauen	verzweifeln	panik	horror	terror	verärgert	frustriert	verzweifelt	verbittert	rachsüchtig	zornig	Sensorisches Glück	frohlocken	Freude	Amüsement	Schadenfreude	Entlastung	Friede	Stolz	Verwunderung	Aufregend	Ekstase	enttäuscht	entmutigt	bestürzt	resigniert	hilflos	hoffnungslos	elendig	verzweifelt	bekümmert	trauernd	gequält	ablehnend	aversion	abneigung	widerwille	abscheu	verachtend	verabscheuen
trepidation	nervousness	anxiety	dread	desparation	panic	horror	terror	annoyance	frustration	exasparation	bitterness	vengefulness	fury	sensory pleasure	rejoicing	compassion	amusement	schadenfreude	relief	peace	pride	wonder	exitement	ecstacy	disappointment	discouragement	distraughtness	resignation	helplessness	hopelessness	misery	despair	grief	sorrow	anguish	dislike	aversion	distaste	repugnance	revulsion	abhorrence	loathing
4	24	42	16	18	17	5	0	143	21	21	4	0	84	0	0	8	0	0	12	1	3	0	6	0	35	14	0	21	0	34	11	26	7	4	5	11	8	16	13	23	6	11
		1		2				2	1				1			1			1	1					1	2		2	1	1	2	2			1	2	2	2	1	2	1	1
				1	2	1	1	1	1				2								1		2		1	2		2		1	1	2	1	1	1	2	1	2	2	2	1	1
1		1	1	1	1			1		1			1						1						2	1		1	1	1	1	1	1	1	2	2	2	2	1	2	1	1
1		1	1	1	1			2																	1	1		1		1	1	2		2		2	1	2	2	2		1
1	1	1	1			1		2	1	2	1		1	1					1						1	1		1	1	1	1	1		1	1	2	1	1		2	1	1
1		1	1	1		1		2					2			1									1	1		1		1	1	2		1	1						1
1		1	1		2	1	1	2					1			1					1		1		3	2		2	1	1	1	1	1		2			1
1		1	1	1		1		2	1			1	2			1				1	1		1		1	1		1	1	1	2	2			1			1
	1		1					1	1	1	2					1			1		1		1	1	2	1		1			1		2	1	1			1
	1							2	1	1	1		1												1				1			1			1	1	1	1	1	2		1
						1		2					2			1				1	1		1		1								1			1	1	1	1	2	1	2
1	1	1	1		2	1	1	1						1		1			1	1	1		1		1	2		1	1	2	1	2		1		1	1	2	2	2	1	2
1	2	2	1					1	1	1													1		1				1			1				2	1	2	1	2	1	2
1	2	1	1		1	1	1	1	1							1							1		1	1	1	1	1		1	1	1	1
1	1	2	1		1	1	1	2				1	2									1			2			1		1	1	1		1	1
2		1	1	1				2				1	2			1				1	1		1		2			1							1	2	2	1	2	2		1
1	2	1	1					2			1		1			1			1	1	1		1		2	1		1	1	1	1	1	1	1	1	1		1
1	1	2	1	2	1	1	1	2	1	2						1	1	1	1						2				1	1	1	2	1	1		1				1
1	1	2	1		1			1	2	1											2				1								1			1	1	1	1	2	2	2
	1			1	1			1	1												2		1						1	2	1	2			1	1	1	1	1	1		1
	1							2	1				2								1		1		1	1		1	1	1	1		1		1	1					1
1		2	1		1	1	1	2	1	2			1												2	2		2	1	2	1	2		1	1	1		1	1	1	1	1
2		1	1	1				2	1	1															2				1			1	1		1
				1				2	1	1			1												2	2		1			1	1	1	1	1						1
	2								1							1			1	1	1		1		2	2		2	1	2	1	2	1		1				1	1
1	1	1	2	1				2	1	1			2												2	1		2	1	2	1	1	1		1	2	1	1	1	2		1
1		1	1		2	1	1	2					2			1			1	2	1		1		1							1	1	1	1	2	2	2	1	2		1
1		1	1	1	1			1	2	2	1					1							1		1	1		2					1	1	1	1	1	1	1	1	1	1
1	1	1	1	2	1	2	1	1	1		1																					1	2	1	1	1	1	1	1	1	1	1
1		1	1		1	2	1	2	2	1						1			2												1		1	1	1	1	1	1	1	1	1	1
1		2	1		2	1	1	1	2	2	1														2	2		2	1	2	1	1	2	1	1	2	1		1	1		1
1		2	1					2	1				1										1		1								1		1		1
1		1	1	1	1			1	2	1	1				1				2	1	1		1		1	1		1	1	2	1	1	1	1	1	1	1	2	1	1	1	1
1		1	2		1	1	1	1	2	1						1				1	1		1		1								1			1	2	1	2	2	1	1
1		2	1					2					1		1				2	1	1		1		1						1		1								1	1
1		2	1	1				2	1	1			1					1							2					1	1	1	1				1
	1							1	1	1						1			1						2	1		1			1	1	1		1	2	1	2	2	2		1
		1						2		1			1			1			1		1		1		2	1		1		2	1	1	1		1	1	1	1	1	1	1	1
		1						2		1	1		2			1			1
1	2	1	1	1	1	1	1	2					1				1												1	1	1	1	1	1	1
	2			1				2					1						1		1				2	1		1	1						1
1		1	1	2	1	1	1	1	2	2						1				1					2	2		2	1	1	1	2	1		1
	1							1	1		1					1			1		1				2					1	1	1	2	1	1	1	1	1	1	1	1	1
	1							1	1	1	1					1						1			1					1					1
	1							2	1										2														1
1		2	1		1	1	1	2			1				1	1				1	1		1		2	1		1		1	1		1		1
1		2	1	1				2			1											1			2					1	1	1	1	1	1
	2							2			1								1						1			1	1	2	2	1	1		1
1		2	1		1	1	1	2			1								1						1			1	1	2	2	1	1		1	1	1	1	1	1	1	1
	1							2	1		1					1			2	1	1		1		1	1		1		1	2	2	1		1	1	1	1	1	1	1	1
1		1	2	1	2	1	1	2	1	1			1													1		1	1	1	1	2	1			1	1	2	1	2		1
1		1	2	1				1	1	2			1			1			1	1	1		1		1	1		1		2	1	1	1	1	2	1	1	1	1	1	1	1
1		1	2		1	1	1	2	1	1	1										1				1												1			1		1
	1			2	1	1	1	2				1	2						2						2				1	2	2	1	1	1	1		1			1		1
								2															2		2	1		1				1	1		1	1	1	1	1	1	1	1
1		1	1		1	2	1	1	2	1									2				1		1					1	1	1	1	1	1	1	1	1	1	1	1	1
						1		2	1				2	1	1	2			1	1	1								1	1		1	1		1	1	1	1		1	1	1
1	1	1	1			1		1	1																1			1	1	1						1	1	1	2	1	1	1
								1	2	1					1				2						1		1	1	1					1						1	1	1
	1							2					1			2									1			1		1	2	2	1	1	1
	1								2	2									2						2										1	1	1	1		1	1	1
1	2	1	1					1	1	1			1			2									1		1							2			1			1		1
1		1	1	1	2	1	1	2	1				1			1			2						2	1	1	1		1	2	2	1	1	1		1			1		1
1		1	1	2				2	1				1												1		1							2
1		2	1					2					2						1						1				1	1			1	1	1		1			1		1
1	2	1	1					2					2												1			1	1	2	1	2	1	1	1	1	2	1	2	2	1	2
1		1	1			1		2					2												1		1	1	1		1	1	1	1	1	1	1	1	1	1	1	1
1	1	2	1		1	1	1	2	1		1		1		1	2			1	1	1		1		2		1				1	1	1	1		1	1	1	1	1		1
1		1	1	1	1	1	1	1	1	2	1					1									1			1	1	2	1	1	2		1	1	1	1	1	1	1	1
1	1	2	1		1	1	1	1	2	2	1			1	1	2					1		1		1								1			1	1	2	2	2	1	1
			1													1		1				1			1								1			1	1	1	1	1		1
1		1	1	1				2					2												1	1		1	1	1	1	1	1	1	1		1		1	1		1
				1				2																	1								1				1			1	1	1
								1	1				1			2							1		1			1	1	2	1	1	1	1	1
1		1	1		1			2					2		1	1		1			1		1		2		1				1	1	1	1	1	1		1	2		1
1		1	1		1	2	1	2					2												1			1	1	1	1	1		1
1	1	1	1					2					2						1						2		1								2
1	1	1	1					2			1		2		1	2						1			1				1	2	1	1	1	1	1				1
1		2	1		1	1	1	2	1				2	1											1			1		1	1	1	1	1	1	1	2	1		1		1
1	1	2	1					2		1			2			2									1			1	1	2	2	2	1	1	1	1	1	1	1	1	1	1
1	2	1	1					2	1	1	1		2		1	1							2	1	1	1	1	1		1	1	2	1	1	1		1			1		1
1	2	1	1					2	1	1	1		1												1			1	1	2	1	1	1	1	1	1	2	2	1	1	2	2
1	1	1	1					2	1	1			1		1	1		1	2						1	1						1	2	1	1	1	1	1	1	1		1
1		2	1	1	1	1	1	1	1	2			1		1	1		1	2						1				1	1		1	1	1		1	1	1	1	1		1
1		1	2		1	1	1	1					1				1								1					1	1	2	1	1	1
1	1	1	1	1				2		2			1			1					1		2	1	1			1	1	2	1	1	1	1	1
1	1	1	1	2				2				1	2					1							1					1	1	2	1	1	1	1		2	2	2	1	1
1		1	1		2	1	1	2	1	1			1			1				1			1		1			1	1	1	1	1	1	1	1	1	1	1	1	1		1
			1					2					2									1			1			1	1	2	1	1	1	1	1	1	1	2	2	2		1
1		1	1	2				2	1	1	1		1										2		1	1		1		1	1	2	1	1	1
1		1	1	2				2					2										2			1			1				1		1
1		1	1	1	2	2	1	1	2	2	1		1												1	2		1			1	1	1		1	1	1	1	1	1		1
1	1	2	1					2					2	5	12	34	3	7	21	17	26	6	28	3	1			1	1	2	1	1	1	1	1					1
				1				2		1			2	0	0	8	0	0	12	1	2	0	6	0		1		2	1	2	1	1	1	1	1	1		1	1	1	2	2
1		1	1	2				2	1	1	1			0	0	0	0	0	0	0	0	0	0	0	1			1	1	2	1	1	1	1	1	1	1	1	1	1	1	2
1		1	1		1			1	1	2	2			0	0	0	0	0	0	0	0	0	0	0		1		2	1	2	1	2	1	1	1						1
1		2	1					2					2																1	1			1	1	1
1		1	1	2				2				1	2												1	2		2		2	1	2	1	1						1
				1				2				1	2													1						1	1			1	1	1	1	1	1	1
1		1	1	2				2	1			1	2																1												1	1
1		1	1	1		1		2				1	2												1	1		2	1	2	1	1	1	1	1			1
1		1	1		1			2				1	2												1			1		1	1	1	1	1	1
1		2	1	1				2	1			1	2													2		1			1		1	1	1	1	1	2	2	2	1	1
1		2	1	1	1	1	1	2					2												1	2	1	2	1	2	1	1	1	1
	1							2					2												1			1	1	2	1	1	1	1	1
	2							2				1	2												1			1	1	2	1	1	1	1	1	1	1	1	1	1	1	1
1		1	2	1				2			1		2												2								1	1	1
		1						2	1				2												2								1	1						1
		1																										1	1	2	1	1	1		1					1	1
1		2	1					1	2	2	1																						1		1					1	1	1
1		1	1	2				1		2			1												2	1		2	1	2	1	1	1	1	1	1	1	1	1	1	1	1
				1					2																2	1		1	1	1		2	1	1	1
1	1	1	1						1		1																						1		1	1	1	1	1	1		1
1		2	1					2					2																				1		1						1	1
1		1	1	2				2	1				1												2										1	1				2	2	2
1		2	1		1	1	1	2	1				1												1				1	2	1	2	1	1	1				1	1	1	1
1	1	1	1		1	1	1	1	2	2	2														2	1		1		1	1	1	1	1	1	1	1	2	1	1		1
								2				1	1												1	1		2	1	2	1	1	1	1	1			1
2		2	1	1	1	1	1	1				1	1												1			1	1		1	1	1	1	1	1	1	1	1	1
1		2	1	1	1	1	1	2					2													1		1	1	1	1	1	1	1	1	1				2	2	2
1	2	1	1					2	1	1			1												1	1		2	1	1	1	1	1	1
1		1	2	1				2		1		1	2												2		1					1	1	2	1
		1		1				2	1	1			2												1	1		1	1	2	2	1	1	1	1
		1		1				2					2												1	1		1				1	1		1
1	1	1	1	2				2		1	1		2												1						2	2	1	1	1		1			1	2	2
1		1	1		2	1	1	2				1	2													2		2				1	1
1		1	1		2	1	1	2				1	2													1		2	1				1
					1			2					2													1		2	1			1	1
					1			2		1	1	1	2												1					1	1	1	1	1	1	1	1	1	1	1
					2	1	1	2					1												1	1				1		1
1		1	1	1	1	1	1	2				1	2																		1		1		1	38	39	31	29	45	29	42
1	1	1	1	1	2	1	1	2				1	2												1				1	1	1	1	1	1		0	3	7	7	8	5	7
1	1	2	1	1	1	1	1																								1		1		1	0	0	0	0	0	0	0
		1						1	1				1												2	1					1		1			0	0	0	0	0	0	0
								1	2	1	1		1															1
1	1	1	1					1	2	1	1		1												1	1		2	1	1	1	1	1	1	1
									2	1
1	2	1	1		1	1	1	2					2
1		1	1		2	1	1	1					1												54	27	11	39	45	28	48	49	76	55	63
1		1	2		1	1	1	2					2												16	5	0	12	0	26	9	15	2	3	2
	1		1					2				1	2												0	0	0	0	0	0	0	0	0	0	0
1	1	1	2	1	1	1	1	2	1		1														0	0	0	0	0	0	0	0	0	0	0
1	2	2	1		1	1	1	2					1
1		1	1		2	1	1	2					2
1	1	1	1	1	1	1	1	1					1
								2	1	2	1
1		2	1	1				2					2
1		1	2	1				2	1	2
1		1	1	2				2	1	1		1	2
1		2	1	1				2					1
1	1	2	1	1				2					1
	1							2	1				2
	1							2	1	1
					1	1		2	1	1
								1	2	1
2		1	1		1	1	1	1	2				1
1	1	1	1	2	1			2	1				2
1		2	1	1	1	1	1	1		1			1
									1	1
		1						1					1
				1						2
1	2	1	1		1	1	1	2					2
								2					2
								2					1
	1								1	2
								2					2
	1		1	1				1	1				1
1		1	2					2					2
1	2	1	1					2					1
1		1	2					2			1		2
1		1	1			1
1	2	1	1		1	1	1	2				1	2
1	2	1	1		1	1	1	2				1	2
1	1	1	1	1				1					1
1	1	1	1	1				1					1
					1			2					2
1	2	1	1	1	1	1	1	2					2
				2					1
			1					1					1
1		1	1					2					2
1	1	2	1					2					2
	2							2	1				1
								1			1		1
1	1	2	2							1
1	1	2	1					2					1
								1	2	1
1	1	1	1	1	1	1	1	1
1	1	2	1	1	1	1	1	1
1	1	1	1		1	1	1	1	1				1
1	1	1	1					2	1				1
1	1	1	1					2	1		1		1
1	1	1	1
1	2	1	1	1							1
1	1	1	1					2				1	2
1	2	1	1	1				2	1	1		1	1
1	1	2	1	1				1	1	1	1	1	1
								2			1	1	2
	2			1				1				1	1
1		2	1					2	1		2	1	2
1	1	1	2	1	1	1	1	2			1	1	2
								2			1		1
1		1	1	1				1					2
1	1	2	1	1				1					1
1		1	1		2	1	1	2			1		2
1	1	2	1	1
1	1	1	1	1				1		1			1
								1	1	1
1		1	1			1		2	1
1		1	1		2	1	1	2					2
1	1	1	2					2		1	1		1
	1							2	1				2
1		2	1	1	1	1	1	2					2
								2	1	1			2
								2
139	64	110	133	64	58	67	61	2	1				2
4	24	42	16	18	17	5	0	2					2
0	0	0	0	0	0	0	0	2					2
0	0	0	0	0	0	0	0
								195	95	70	47	31	147
								55	74	50	43	31	64
								140	21	20	4	0	83
								0	0	0	0	0	0
								0	0	0	0	0	0

## Sheet: Calgary
SYSTEMISCH: MRE beeflusst den Kontext von Familien (Familienhintergrund, Ethnie, Religion, Soziale Klasse)	SYSTEMISCH: MRE beeflusst das externe Umfeld von Familien (Freunde, Verwandte)	SYSTEMISCH: MRE beeinflusst das interne Umfeld von Familien (Rang,Grenzen, Subsysteme, Gender, Sexuelle Orientierung)	SYSTEMISCH: MRE beeinflusst instrumentelle Funktionen von Familien (Alltägliche Aktivitäten)	SYSTEMISCH: MRE beeinflusst die expressive Funktion von Familien (Kommunikation, Problem-lösen, Rollen, Werte, Glauben, Allianzen und Koalitionen)	SYSTEMISCH: MRE beeflussen die Entwicklung von Familien (z.B. Aufgaben)
	1	1	1	1	1
	2	1	2	1	1
	1	1	1	1	1
	1	1	1	1
	1	1	1
	2	1	2		1
	1	1	1
1	2	2	1	1	1
	1	2	2
	1	1	1	2	1
	1	2	2
1	2	2	2	1	1
	2	2	1	2	2
1	2	1		1
	2	1
	2	2	2	2	2
	1	1	1
	2	1	1	1
	1
	1
	1				1
	1
	1
	2	1	2	1	2
1	2	1	1	1
	2	1
1	2	2	2	2	2
1	1	2	1	1	1
	1
	1	1	1
	2	1	1		1
1	1	2	1	1	1
	2	1	1
	2	1
	2	1		1
	2	2	1
1	1	1	1	2
	2	1	1	1	1
	1
	1
1	1	2			1
	2	2	1	1
	1	1	1
			1
1	1	2	2	2	2
	2	1	1
1	2	2	2	1	1
	1
1	1	1
	1
1	2
	2	1	1	1	1
	2	1	2
1	1	2	2	1	1
	2	1		1
1
	2	1	1
1	1
1	2	1	2	1	1
1	1
	2	1	1	1
	2	1
	2	2	1		1
	2	1	1
	1	1	1
1	2	2	1	1	1
	1	1	1
	2	2	1	1
	1	1	1
1	1
	2	1	1	1
	2	1	2
	2	1	1
1	2	2	1	1	1
1	1
	2	1		2
1
	2	2	1		1
	2	1	1
	1
	2		1
	2		1
	2	2	1	1	2
	2	1	1
	2	2	1	1	2
1	2	1	2	1	1
	1	1	1
1	1	2	2	1	1
	2	1	1	1	1
	1	1	1
	2	1	1	2	2
	1
	1
	2	1	1
	2		1
	1
	2	2	2	2	2
	1	1	1		1
	2		1
	2		1
	2		1
1	2	1	2		1
	2		2	1
1	2	1	1	2	1
	2	1	1
	2	1	1
	1
	1
	1
	1	1	1	1	1
1	2	1	1
	2	1	1
	2	1	2	1
	2		1
	1	2	1	2	1
	2
	2			1
1	1	1	1	1	1
1	2	2	2	2	1
	1	1	1	1
	2	1	1
1	1	1	1	1	1
	2	2	2	2	2
1	2	2	1
	2	1	1
	2	1	1
	1
	2	1	1
	1
	2	1	1
1	2	2	2	1	1
1	2	2	2	1	1
	2		1
	1
	1
	2		1
	2	1	1
	1
	1
	2	1
	2		1
	1	1	2	1
	1
	1
	1
	1
1	1	1	1		1
	1	2	2	1	1
1	1	1	1	1	1
1	2	1	2	1	1
	1		1
	2	1	1	1	1
	2		1
	2		1
	2		1	1
	1		1
1	2	2	2	2	1
	2	1
	1	1	1
	1	1	1
	1
	1
1	1	1	1	1	1
	1
1	1	1	1
	2	1	1	1
	1			1
1	1	1		2
1	2	1	2	1
	1
	1
1	1	1	2	2	1
	1
1	1	1	1	1	1
	1
1	1	1
1	2	2	1	2
	2		1
	1
	2		1
	2		1
	2	1	1
	1
1	1	1	1	1	1
	2	1	1
1	1	1	1		1
	2	1	1
	2		1
	1
1	2	2	1	1	2
1	2	2	1	2
1	2	2	1	1
	2	1	1
	1
1	1	1		1
	2	1	1	1
	1	1	1
1	1	2	1	1
	1
	1
1	1	2	1	1
	1
	1
	1
	1
	1	2	2	1	1
1	1	2	2	1	1
	1	1
	1
	1
1	1	2	2	1	1
	2	1	1
	1
	2	1	1
	1
	2	2	1	1
	1	2	2	1	1
	1
	1
1	1	1		1	1
	1
	1	1	1
1	1	1			1
	1
	1	1		1
1	1	1		1
	1
1	1	2	1	1
1	1	1	1	1	1
	2	1	1
	2	1	1
	1
	1
	1
	1
	1
	1
1	1	1		1	1
1	1	1	1	1	1
	1
	1
	2	1	1
	1
	1
	1
	1
	1
1	1	1	1	1	1
1	1	1		1
1	1	1	1	1	1
	1
	1
	1
1	1	2	2	1	1
1	1	2	2	1	1
	2	1	1
	1
1	1	1		1
1	1	1		1
1	1	1		1
	1
	1
	1
1	1	1	1	1	1
1	1	2	2	1	1
	1
	2	1	1
	1
1	1	2	2	1	1
	2	1	1
	1
	1
1	1	1	1	1	1
	1
	1
1	1	2	2	1	1
	2	1	1
	1
	2	1	1	1
1	2	2	2	1	1
1	2	2	1	1	1
1	1	2	1	1
1	2	2	1	2	1
	1
1	1	2	2	2	2
1	2	2	2	1	1
1	2	2	2	1	1
1	1	2	2	1	1
	1
1	1	2	2	1	1
	1	1	1
1	1	2	2	1	1
		1	1	1
1	1	2	1	1
1	1		2	1	1
1	1	1	1	2
	1
	1
	1		1
	1
1	1	1
1	1	2	2	1
1
	1
	1
	1	1	1
1	1	2	2	1	1
	1	1	1
1	2	2	2	2	1
1	2	2	1	2
1	1	1	1	1
	1	1		1
1	2	2	1	1
1	1	2	1	1
1	1	2	2	1	1
1	1	2	2	1	1
1	1	1		1	1
1	1	2	2	1	1
1	1	2	2	1	1
	1
1	2	2	1	2
1	2	2	1	2
1	2	2	1
1	2	2	2	2	1
	1		1
	1
1	1	2	2	1
	1
1	1	2	2	1	1
	1		1
1	1	1	2	1	1
1	1	2	2	1	1
1	1		2	1	1
1	1	2	2	1
	1		2
	1		2
	1
	1
	1
1	1	1
1	1	1
1	1	1
	1
	1
1	1	1	1
	1
1	1	1	1	1	1
1	1	1	1
1	1	1	1	1	1
1	2	2	1	2
1	2	2	2	2	1
	1		1
	1
	1
	1
1	2	2	2	1	1
1	2	2	2	1	1
1	1
1	1
	1		1
	1		1
	1
	1		1
	1
1	2	2	2	2	1
	1
	1
	1
	1
	1
	1
	1
	1
	1
	1
	1
1	1	2	2	2	2
1	1	1	1	2	1
	1			1
	1	1	1	1	1
	1	1	1	1	1
	1	1	1	1	1
	1	1	1	1	1
	1	1	1	1	1
		1	1	1	1
	1	1	1	1	1
	1	1	1	1	1
1	1	2	2	2	2
	1		1
1	1	1		1
	1
1	1	2	2	2	2
	1
1	1	2	2	2	1
1	1	2	1	2
	1	1	1	1
	1
1	1	2	1	2
	1	1	1	1
1	1	2	1	1	1
	1
	1			1
	1	1		1
	1
	1		1
	1
	2	1	1
	1
	1
	1
	1		1
	1		1
	1
	1
1	1	1	1	1
	1
	1
	1
1	1	1		1
	2	1	1
	1
	2	1	1
	1
	1
	1
	1
	1
1	2	2	1	1
1	1	2	1	1
1	2	2	1	1
	1
	1
1	2	2	1	1	1
	1	1	1
1	1	1		1
	1
1	1	2	1	1	1
1	2	2	1	1	1
1	1	1	2		1
	1
1	2	2	1	1	1
	1
	1
	1		1
1	1	2	1	1	1
	1	1	1
	1
	1
	1
	1
	2	1	1
1	1	1	1	1	1
	1
	1
	1
	1
	2	1	1
	1
1	2	2	1	1	1
	1
1	2	2	1	1	1
1	1	2		1	1
	1
	1
	1
	1
	1
1	1	1		1	1
	1
	1
	1
	1
	1
1	1	1		1	1
	1
	1
	1
1	1	1	1	1	1
	1
	1
2	1	1	1	2	1
	1	2	2	2	1
1	2	2	2	1	1
	2	1	2	2
1	2	2	2	2	1
1	2	2	2	2	2
1	1	2	2	1
	2	2	2	1
1	2	2	2	2	2
1	1	2
		2
1	1	1	2	2	1
1	1	1	1	1	1
1	1	2	1	1
1	2	2	2	2	2
1	1	2	1	1	1
1	2	2	2	1
1	2	1	2	1	1
		2	1
1		2	1
1		2	1
1	2	2	2	2	2
1	1	2	1	1	1
1		2
1	2	2	2	2	2
1	2	2	2	2	2
1	1	2	2	1	1
1		2	1	1	1
1		2
1		2
1	2	2	2	2	2
1		1	1
1	1	2	2	2	1
		1	1
1	1	1	2	1	1
1	2	2	2	2	1
1		1
1		2	1	1
	2	2	2	1	1
1	1	2	1	1	1
1	1	2	2	2	1
1	2	2	2	1	1
1		1	2	1	1
1		2	1
1	1	1	1	1	1
1	2	2	2	1	1
1	2	2	2	1	1
1	2	2	2	1	1
1	2	2	2	1	1
1		1
1	1	2	1	1	1
1	1	1	1	1	1
1	2	2	2	1	1
1	2	1	2	1	1
1	2	2	2	1	1
1	1	1	1	1	1
1		1
1	1	1	2	2
1	2	2	2	1	1
1	1	1	1	1	1
1	1	2	2	2	1
1	1	2	2	2	1
1	1	2	2	2	1
1		2	1	1
1	1	2	2	2	1
1	2	2	2	1	1
1	2	2	2	2	2
1		1
		1
		1
1	1	2	2	2	1
1	2	2	2	1	1
1	2	2	2	1	1
1		2	2	2	1
1	1	2	1	1
1	2	2	1	1	1
1	2	2	2	1	1
1	1	2	2	2	1
1	2	2	2	1	1
1	1	2	2	2	1
1	2	2	2	1	1
1	1	2	2	2	1
1	2	2	2	1	1
1	2	2	2	1	1
1	2	2	2	1	1
1	2	2	2	1	1
1	2	2	2	1	1
1	2	2	2	2	2
1	2	2	2	1	1
1	1	2	2	1	1
1	1	2	1	1	1
1	2	2	2	1	1
1	1	2	1
1	2	2	2	1	1
1		2	2	2	2
	1	2	2	2	2
	1	2	2	2	2
1	1	2	1	1	1
		1	1		1
1	1	2	2	2	1
1	1	2	2	2	1
1		2	1	1
1	2	2	2	2	2
1	2	2	2	1	1
1	2	2	2	1	1
1	2	2	2	1	1
1	2	2	1	2	1
1	1	2	1
1		1
1		2	2	2	1
1	1	2	2	1	1
1	1	2	1
1		1
1	1	2	2	2	1
1	1	2	2	2	1
1	2	2	2	2	2
1	1	2	2	2	1
1	1	2	2	2	1
1	1	2	2	2	2
1	1	2	2	2	1
1	2	2	2	1	1
1	1	2	2	2	1
1		1	1	1	1
1		2	2	2	1
1
1
1		1
1	1	2	2	2	1
1	1	2	2	2	1
1		1
1	2	2	2	1	1
1		1
1		1
1		1
1	2	2	2	2	2
	2	2	2	2	1
	2	1	1	1	1
	2	2	1	2	2
1	2	2	1	2	2
	2	1	1	1	1
	2	1	1	1	1
	2	2	2	2	1
	2	1	2	2	2
	2	1	1	1	1
	2	2	2	2	1
1	2	2	2	2	1
	2	2	2	2	1
	2		1		1
	2	1	1
1	2	1	1
	2	2	2	2	1
1	2	2	2	2	2
1	2	2	2	2	2
2	2	2	2	2	2
1	2	2	2	2	2
1	2	2	2	2	2
1	2	1	2	1
1	2	2	2	2	1
1	2	1	1
1	2	1	1
	2	1	1
	2	2	2	1
2	2	1	2	1	1
	2	1	1
1	2	1	2	1	1
	2
1	2	1	1
	2		1
	2		1
1	1	2	1	1	1
	1
	2		1
1	2
	2	1	1
	1	1
	2		1
	2		1
	1
	2	1
1	1	1	1	1	1
1	2	1	2	1	1
1	2	2	2	2	2
1	2	1	2	1
	1
	1
1	2	1	1	1	1
1	2	1	1	1	1
2	2	1	1	1	1
1	2	1	1	1	1
	1
1	1	1	1	1	1
1	2	2	1	1	1
	2		1
	2		1
	1
	2		1
1	2	2	2	2	2
2	2	1	2	1	1
1	2	1	1	1	1
1	2	2	1	2	1
1	2	1	2	1	1
	2		1
1	2	2	2	2	1
	2
	2	1	1	1
	2		1	1
	2		1
	1
	2	1
1	2	2	1	1	1
1	2	1	2	2	1
1	2	2	1	2	1
	1	1	1	1
1	2	1	2	2	2
	1
			1	1
	2	2	2	2
1	2	2	2	2	2
1	2	2	2	1	1
1	2	2	2	2	1
1	2	1	1	1
1	2	1	2	1	1
	2	1	1
1	1	2	1	2
	1	1		1
	2	1	1	1
	2
	2		1
1	2	2	2	2	2
1	2	2	2	2	1
1	2	2	1	1	1
	2	1	2	2
1	2	2	2	2	2
	2		1
	1
1	2	2	2	1	1
	2
2	1	2	1	2
	2		1
	2	1	1	1	1
1	2	2	2	1	1
	1
2	2	2	2	2	1
1	2	2	2	1	1
1	1	1	1	1	1
	1
1	2	2	2	2	1
2	2	2	2	2	2
	1
1	2	2	2	1	1
	2		1	1
1	2	2	2	2	2
	1
	2	1	1	1
1	2	2	2	1	1
2	2	1	2	1	1
130	55	61	69	76	100
7	127	106	100	67	25
0	0	0	0	0	0
0	0	0	0	0	0
Family Context	Exterior Family	Internal Family	Daily Activities	Expressive Function	Future
7	127	106	100	67	25

## Sheet: Ethics
	Autonomy	Non-Maleficience	Justice	Beneficience
	109	351	30	282
	41	104	20	73
	38	109	4	94
	0	49	0	47
	13	62	5	18
	17	27	1	50
	109	351	30	282
